# Supplementary material for: 5′-(CGA)n sequence-assisted pH-controlled assembly of supramolecular DNA nanostructure
Source: R Soc Open Sci. 2018 Aug 1;5(8):180123. doi: 10.1098/rsos.180123 (PMC6124056; doi:10.1098/rsos.180123)
Supplement: Electronic Supplementary Information for 5'-(CGA)n sequence-assisted pH controlled assembly of supramolecular DNA nanostructure [file rsos180123supp2.zip]

Archive with 13 entries (12 files):
- raw data files-DATASETS-xls/
- raw data files-DATASETS-xls/S1-4.5-9.0-K-CD.xls
- raw data files-DATASETS-xls/S1-4.5MS.xls
- raw data files-DATASETS-xls/S1-9.0MS.xls
- raw data files-DATASETS-xls/S1-CS1-4.5-9.0-K-CD.xls
- raw data files-DATASETS-xls/S1-CS1-4.5MS.xls
- raw data files-DATASETS-xls/S1-CS1-9.0MS.xls
- raw data files-DATASETS-xls/SG1 CSG1 SG2 CSG2 4.5-9.0-K.xls
- raw data files-DATASETS-xls/SG1-CSG1-4.5-k-cd.xls
- raw data files-DATASETS-xls/SG2-CSG2-4.5-k-cd.xls
- raw data files-DATASETS-xls/SG2-CSG2-SG1-CSG1-4.5k-cd.xls
- raw data files-DATASETS-xls/SG2-CSG2-SG1-CSG1-9.0k-cd.xls
- raw data files-DATASETS-xls/UV-tm-DATA.xls
