# Supplementary material for: 5′-(CGA)n sequence-assisted pH-controlled assembly of supramolecular DNA nanostructure
Source: R Soc Open Sci. 2018 Aug 1;5(8):180123. doi: 10.1098/rsos.180123 (PMC6124056; doi:10.1098/rsos.180123)
Supplement: Electronic Supplementary Information for 5'-(CGA)n sequence-assisted pH controlled assembly of supramolecular DNA nanostructure [file rsos180123supp2.zip › raw data files-DATASETS-xls/S1-4.5-9.0-K-CD.xls]

## Sheet: Sheet1
203	-1.8356	203	-0.43077
203.5	-1.46723	203.5	2.01684
204	1.92598	204	-5.2755
204.5	-1.54766	204.5	0.46165
205	-1.25771	205	-4.94473
205.5	-2.5104	205.5	-4.0579
206	-0.29049	206	-3.05335
206.5	-1.31269	206.5	-3.89235
207	2.19298	207	-0.51974
207.5	1.19051	207.5	-4.86663
208	-1.3051	208	-5.41363
208.5	2.22902	208.5	1.52484
209	0.24585	209	-4.86929
209.5	-4.41097	209.5	-3.22987
210	1.80452	210	0.31605
210.5	-1.757	210.5	-2.69808
211	2.74894	211	-4.0038
211.5	0.66312	211.5	-3.61933
212	0.15589	212	-2.05414
212.5	-1.70124	212.5	-2.19139
213	-1.00819	213	-1.37038
213.5	-1.7398	213.5	-3.4336
214	-0.65583	214	-0.81956
214.5	-1.43833	214.5	-0.85546
215	0.85219	215	-0.90482
215.5	1.54547	215.5	-0.37896
216	-1.49535	216	-2.4457
216.5	3.08367	216.5	1.78828
217	-1.15233	217	-0.63809
217.5	2.03349	217.5	-0.95506
218	1.62458	218	-1.45975
218.5	-0.77891	218.5	-0.00358
219	0.5183	219	-0.58386
219.5	0.63454	219.5	1.1252
220	0.40802	220	-0.50896
220.5	0.73699	220.5	-0.14967
221	-1.64357	221	-1.22738
221.5	-0.02464	221.5	-0.0039
222	0.75116	222	0.58837
222.5	0.39241	222.5	1.32384
223	0.1639	223	0.00706
223.5	-0.47783	223.5	-0.17994
224	-0.40019	224	0.34806
224.5	-0.44139	224.5	0.66327
225	0.38933	225	-0.79335
225.5	0.28075	225.5	-1.3046
226	-0.05679	226	0.08385
226.5	-0.12764	226.5	0.51906
227	-0.78886	227	-1.48757
227.5	-1.5355	227.5	-0.48848
228	-0.58774	228	-0.00529
228.5	1.44345	228.5	1.36541
229	-1.44515	229	-0.38947
229.5	1.08889	229.5	-0.9101
230	-0.56662	230	0.73751
230.5	-0.30312	230.5	-0.79273
231	-0.12886	231	-2.08823
231.5	-0.97781	231.5	-1.29001
232	-1.56397	232	-0.32735
232.5	-0.8516	232.5	-0.82822
233	-1.74725	233	-1.2758
233.5	-0.40648	233.5	0.04377
234	-0.97476	234	-0.07175
234.5	-1.98666	234.5	-0.90401
235	-2.3457	235	-1.44343
235.5	-2.50633	235.5	0.23016
236	-2.21306	236	-0.92121
236.5	-1.94192	236.5	-0.51048
237	-1.98831	237	-0.39126
237.5	-3.01987	237.5	-1.02596
238	-4.08861	238	-1.62164
238.5	-2.61791	238.5	0.39194
239	-4.0396	239	-0.95135
239.5	-3.82359	239.5	-0.47635
240	-3.90187	240	-1.8886
240.5	-4.09681	240.5	-0.83948
241	-3.6753	241	-0.39779
241.5	-4.9742	241.5	-1.87653
242	-4.1455	242	-0.18342
242.5	-5.96811	242.5	-1.39144
243	-5.81343	243	-0.47395
243.5	-4.89251	243.5	-1.04522
244	-5.74595	244	-0.86422
244.5	-5.86985	244.5	-0.75375
245	-4.96182	245	-1.05761
245.5	-4.06649	245.5	-0.01936
246	-6.03271	246	-1.58937
246.5	-5.42698	246.5	-0.99413
247	-5.7847	247	-0.37372
247.5	-5.61127	247.5	-1.36222
248	-5.44766	248	-0.36275
248.5	-5.29687	248.5	-0.99905
249	-4.36451	249	-0.75683
249.5	-4.39155	249.5	-0.13884
250	-4.10357	250	-0.94621
250.5	-3.35615	250.5	-1.46806
251	-2.86723	251	-0.38798
251.5	-2.67148	251.5	-0.21866
252	-2.80235	252	-0.6564
252.5	-2.01956	252.5	-0.04876
253	-1.41553	253	-0.83783
253.5	-0.8175	253.5	-0.22175
254	-0.08402	254	-0.42607
254.5	-0.04129	254.5	-1.59225
255	0.07519	255	-0.19863
255.5	1.38521	255.5	0.60168
256	1.61364	256	-1.86944
256.5	1.67711	256.5	-0.35831
257	1.58845	257	-1.95333
257.5	2.97318	257.5	0.26064
258	3.89138	258	-0.03383
258.5	4.4011	258.5	-1.07225
259	4.06948	259	-1.08613
259.5	4.70989	259.5	-0.11145
260	5.97108	260	-0.07067
260.5	4.9754	260.5	-1.00704
261	5.83815	261	-0.03708
261.5	6.53951	261.5	0.12444
262	6.91789	262	-0.55327
262.5	6.9927	262.5	-0.25193
263	7.42496	263	0.76228
263.5	7.23161	263.5	0.8362
264	7.86731	264	-0.62176
264.5	7.48334	264.5	-0.03313
265	7.34298	265	0.18913
265.5	6.9555	265.5	-0.29739
266	6.97423	266	0.05136
266.5	7.8523	266.5	-0.20944
267	7.92243	267	1.15408
267.5	7.48996	267.5	0.11507
268	7.66122	268	0.28528
268.5	7.8771	268.5	-0.02142
269	8.15916	269	0.86457
269.5	7.41149	269.5	0.44271
270	7.02051	270	0.13348
270.5	8.62905	270.5	1.3952
271	8.08893	271	0.84129
271.5	8.58719	271.5	1.4431
272	7.66172	272	1.19579
272.5	7.63747	272.5	1.60468
273	6.45143	273	1.12416
273.5	6.82599	273.5	0.71911
274	6.93859	274	1.39774
274.5	6.5871	274.5	0.19897
275	7.53726	275	1.88856
275.5	6.7245	275.5	2.01657
276	6.30898	276	1.02282
276.5	6.70494	276.5	1.28977
277	6.36685	277	1.85406
277.5	6.67243	277.5	1.65183
278	6.67221	278	1.65784
278.5	5.47131	278.5	1.44316
279	6.07556	279	1.95953
279.5	5.16629	279.5	2.04599
280	4.95119	280	2.20744
280.5	5.01104	280.5	2.46422
281	4.74301	281	1.55248
281.5	4.17825	281.5	1.66925
282	4.48825	282	1.36875
282.5	4.75297	282.5	2.22766
283	4.06663	283	1.8135
283.5	3.60531	283.5	1.89125
284	3.96833	284	1.39587
284.5	3.04333	284.5	1.33256
285	2.68256	285	1.61025
285.5	4.1173	285.5	1.98359
286	3.63132	286	2.12607
286.5	2.89272	286.5	1.31952
287	2.57165	287	2.0545
287.5	2.96436	287.5	1.93309
288	2.01173	288	1.15261
288.5	2.46661	288.5	1.32627
289	1.8985	289	1.31667
289.5	2.15031	289.5	0.99402
290	2.11449	290	1.63588
290.5	1.87124	290.5	1.19952
291	1.62513	291	1.75986
291.5	1.21629	291.5	1.0233
292	1.23708	292	1.40772
292.5	1.38662	292.5	1.37636
293	1.25753	293	0.80654
293.5	1.13902	293.5	0.845
294	0.23889	294	0.31856
294.5	0.42654	294.5	0.3259
295	0.54701	295	0.14571
295.5	0.04053	295.5	-0.05196
296	0.80297	296	0.53162
296.5	0.7867	296.5	1.32906
297	0.92196	297	1.24623
297.5	0.44788	297.5	0.33627
298	0.6892	298	0.32359
298.5	0.58828	298.5	0.53949
299	0.8251	299	0.38346
299.5	-0.00958	299.5	-0.22458
300	0.53532	300	-0.26069
300.5	0.73343	300.5	0.71257
301	0.69765	301	0.34391
301.5	0.34459	301.5	-0.09474
302	0.66912	302	0.73436
302.5	0.69425	302.5	-0.06645
303	0.49622	303	-0.0265
303.5	-0.0933	303.5	-0.43546
304	0.82323	304	0.43498
304.5	0.39019	304.5	-0.29129
305	0.4594	305	0.3635
305.5	0.66857	305.5	0.66372
306	0.19278	306	-0.18022
306.5	0.12335	306.5	0.09561
307	0.72008	307	-0.15707
307.5	0.79389	307.5	0.11242
308	0.46813	308	0.28819
308.5	0.50259	308.5	0.16695
309	0.0302	309	0.01725
309.5	-0.00312	309.5	0.20152
310	-0.32628	310	-0.28361
310.5	0.06547	310.5	0.21009
311	0.1346	311	0.47459
311.5	-0.25359	311.5	0.13942
312	-0.21507	312	-0.05051
312.5	0.29148	312.5	0.18635
313	0.13977	313	-0.14976
313.5	0.09488	313.5	0.11319
314	0.05568	314	0.22209
314.5	0.36433	314.5	0.02681
315	0.31421	315	0.49926
315.5	-0.35678	315.5	-0.05228
316	-0.03378	316	0.02948
316.5	-0.10253	316.5	0.1017
317	-0.40242	317	-0.31064
317.5	0.27604	317.5	0.46823
318	0.1586	318	0.22143
318.5	0.29037	318.5	0.04884
319	-0.04869	319	-0.28472
319.5	0.40309	319.5	0.05212
320	0.08072	320	-0.23229
