# Supplementary material for: 5′-(CGA)n sequence-assisted pH-controlled assembly of supramolecular DNA nanostructure
Source: R Soc Open Sci. 2018 Aug 1;5(8):180123. doi: 10.1098/rsos.180123 (PMC6124056; doi:10.1098/rsos.180123)
Supplement: Electronic Supplementary Information for 5'-(CGA)n sequence-assisted pH controlled assembly of supramolecular DNA nanostructure [file rsos180123supp2.zip › raw data files-DATASETS-xls/S1-CS1-4.5-9.0-K-CD.xls]

## Sheet: Sheet1
203	-2.59261	203	0.56161
203.5	0.19967	203.5	-2.63512
204	-2.38429	204	-2.75589
204.5	0.7571	204.5	-3.24998
205	2.6918	205	-3.37226
205.5	-3.12629	205.5	-1.95485
206	2.08359	206	2.04271
206.5	0.35824	206.5	-2.66001
207	-0.77022	207	-0.73334
207.5	1.06808	207.5	-3.39206
208	-1.0696	208	-6.44829
208.5	1.92429	208.5	-0.07852
209	0.09808	209	-3.71949
209.5	-2.21172	209.5	-2.42522
210	2.12559	210	-1.88041
210.5	-1.46507	210.5	-2.91404
211	1.66118	211	0.23873
211.5	1.1378	211.5	-3.6204
212	-2.34126	212	-4.71198
212.5	0.41876	212.5	-2.78642
213	-1.29458	213	-0.88967
213.5	-0.5642	213.5	-3.31996
214	1.04934	214	-1.61898
214.5	-0.40288	214.5	-3.08245
215	2.68149	215	-1.11433
215.5	0.19312	215.5	0.84581
216	-0.35718	216	-2.37426
216.5	0.57327	216.5	-0.5378
217	-2.04541	217	-3.10764
217.5	-0.07474	217.5	-1.40594
218	-0.81673	218	-2.33399
218.5	-1.63724	218.5	-1.05281
219	1.18534	219	0.90766
219.5	0.80827	219.5	-0.17888
220	0.4879	220	0.01246
220.5	-1.02589	220.5	-1.06952
221	-1.55055	221	-0.02499
221.5	0.17769	221.5	-0.59059
222	-0.73928	222	-1.30818
222.5	1.14989	222.5	-1.05519
223	0.6006	223	-0.94302
223.5	-1.54694	223.5	-0.22118
224	-0.26745	224	-0.51166
224.5	-0.96858	224.5	0.69805
225	-0.78764	225	-1.48063
225.5	-0.91128	225.5	-0.09877
226	-0.05849	226	-1.46094
226.5	-0.42906	226.5	-0.03539
227	-1.2458	227	-1.72594
227.5	-1.66634	227.5	-2.14006
228	-0.48212	228	1.22053
228.5	0.02129	228.5	-0.20904
229	-0.4803	229	-0.88888
229.5	0.11458	229.5	-1.40906
230	-0.39332	230	-1.6464
230.5	-1.40405	230.5	-1.39832
231	-1.12808	231	-1.45897
231.5	-0.28998	231.5	-1.2608
232	-0.69782	232	-1.52351
232.5	-1.33005	232.5	-1.61372
233	-1.38112	233	-1.13169
233.5	0.43208	233.5	0.08571
234	-1.01352	234	-0.93007
234.5	-1.15276	234.5	-0.56845
235	-1.38271	235	-1.8565
235.5	-2.19543	235.5	-0.88813
236	-0.44715	236	-1.68665
236.5	-0.82114	236.5	0.75201
237	-1.30248	237	-1.37232
237.5	-1.06244	237.5	-1.54821
238	-1.70812	238	-2.63684
238.5	-2.23898	238.5	-0.51052
239	-1.47571	239	-2.21881
239.5	-1.814	239.5	-0.93767
240	-2.48622	240	-1.90659
240.5	-2.78085	240.5	-2.16936
241	-0.90058	241	-1.35534
241.5	-2.51932	241.5	-2.23473
242	-2.14607	242	-1.31804
242.5	-2.16284	242.5	-2.11327
243	-2.2834	243	-2.52659
243.5	-2.6874	243.5	-2.56459
244	-3.04664	244	-1.47304
244.5	-3.00963	244.5	-2.17157
245	-2.23806	245	-2.07504
245.5	-1.63155	245.5	-1.13603
246	-3.03265	246	-2.3496
246.5	-3.43886	246.5	-1.81065
247	-2.23258	247	-1.57266
247.5	-2.7562	247.5	-1.48374
248	-2.57013	248	-1.49283
248.5	-2.85243	248.5	-2.35469
249	-1.88557	249	-1.24613
249.5	-1.46827	249.5	-0.42987
250	-1.93733	250	-1.19237
250.5	-2.73814	250.5	-1.81778
251	-0.9531	251	-1.3333
251.5	-0.61056	251.5	-0.88262
252	-1.89027	252	-2.79981
252.5	-0.60669	252.5	-1.42006
253	-0.70309	253	-1.40581
253.5	-0.63714	253.5	-1.21833
254	-0.46942	254	-1.58637
254.5	-0.04663	254.5	-1.81388
255	-0.12465	255	-2.02235
255.5	0.76022	255.5	-1.13323
256	-0.16141	256	-2.76465
256.5	0.32683	256.5	-1.29912
257	0.37419	257	-2.09466
257.5	1.6132	257.5	-1.98113
258	1.3287	258	-1.68832
258.5	1.41377	258.5	-2.02395
259	1.21526	259	-1.90996
259.5	2.8079	259.5	-1.42815
260	2.18382	260	-0.22662
260.5	1.88679	260.5	-1.25027
261	2.66741	261	-1.35087
261.5	2.21582	261.5	-0.73998
262	2.72274	262	-0.97533
262.5	2.32502	262.5	-1.07162
263	3.0619	263	-0.22554
263.5	2.80527	263.5	-1.26206
264	2.56364	264	-0.95337
264.5	3.18865	264.5	-1.07325
265	2.557	265	-0.17787
265.5	3.12351	265.5	-1.15269
266	3.16351	266	-0.48872
266.5	2.70204	266.5	-0.20714
267	3.00956	267	-0.32513
267.5	2.37607	267.5	-0.29965
268	3.41407	268	-0.43623
268.5	3.14306	268.5	0.18159
269	3.17653	269	1.01055
269.5	3.31674	269.5	0.5363
270	2.93974	270	0.45988
270.5	2.99118	270.5	0.9253
271	3.51087	271	1.29948
271.5	3.82956	271.5	2.21073
272	2.69507	272	0.85716
272.5	4.06662	272.5	1.29464
273	3.91202	273	1.03231
273.5	2.66155	273.5	1.653
274	3.3326	274	1.1464
274.5	3.13804	274.5	0.96339
275	3.68699	275	1.44834
275.5	3.74253	275.5	1.56525
276	3.20394	276	1.79779
276.5	3.74348	276.5	1.78468
277	3.76444	277	1.97051
277.5	3.43556	277.5	2.62435
278	3.62586	278	2.75829
278.5	2.83935	278.5	1.99784
279	3.53777	279	2.64424
279.5	3.77148	279.5	3.00781
280	3.24737	280	2.46002
280.5	3.36375	280.5	2.76002
281	3.01742	281	2.49136
281.5	2.53204	281.5	2.49328
282	2.60625	282	2.4391
282.5	2.52352	282.5	3.18663
283	2.73104	283	2.63133
283.5	2.80724	283.5	2.67698
284	2.53633	284	2.53538
284.5	2.26868	284.5	2.16508
285	2.21196	285	2.32003
285.5	2.47181	285.5	2.49128
286	2.74915	286	2.59972
286.5	2.33077	286.5	2.38612
287	2.05262	287	2.2521
287.5	2.51939	287.5	2.33542
288	1.83531	288	1.65962
288.5	2.40166	288.5	2.22551
289	1.96264	289	1.60069
289.5	1.47531	289.5	1.38165
290	1.9386	290	2.038
290.5	1.22161	290.5	1.92894
291	2.12007	291	1.58437
291.5	1.17289	291.5	1.11619
292	1.81	292	1.9853
292.5	1.7304	292.5	2.2228
293	1.20236	293	1.13304
293.5	0.75531	293.5	0.91396
294	0.23065	294	0.66012
294.5	0.84349	294.5	0.40843
295	0.36176	295	0.47285
295.5	0.69756	295.5	0.48051
296	0.32853	296	0.48495
296.5	1.28645	296.5	0.81238
297	0.89594	297	0.9356
297.5	0.02656	297.5	0.45264
298	0.78842	298	-0.06902
298.5	0.9313	298.5	0.49551
299	0.35192	299	0.71935
299.5	0.65697	299.5	-0.15213
300	0.25329	300	0.25676
300.5	1.06117	300.5	0.67487
301	0.63587	301	-0.06512
301.5	0.55114	301.5	0.15589
302	0.08543	302	0.47328
302.5	0.3303	302.5	0.45964
303	0.35503	303	-0.03397
303.5	0.22926	303.5	-0.37284
304	0.49293	304	0.83839
304.5	0.26639	304.5	-0.10271
305	0.6051	305	0.36377
305.5	0.79889	305.5	0.33604
306	0.2663	306	-0.12817
306.5	0.34489	306.5	0.000985307
307	0.04806	307	0.35946
307.5	0.53384	307.5	0.26176
308	-0.01306	308	0.44893
308.5	0.10917	308.5	0.10887
309	0.10407	309	0.23524
309.5	0.27234	309.5	0.15229
310	0.06245	310	-0.15166
310.5	-0.06241	310.5	0.20725
311	0.37713	311	0.29927
311.5	0.55051	311.5	0.50853
312	-0.07243	312	-0.21827
312.5	0.00166	312.5	-0.24792
313	0.57787	313	0.19409
313.5	0.10827	313.5	0.2507
314	-0.00426	314	0.11009
314.5	0.38594	314.5	-0.10464
315	0.25467	315	-0.10535
315.5	0.09985	315.5	0.0079
316	-0.00523	316	0.04417
316.5	-0.25864	316.5	0.35163
317	-0.07917	317	-0.73316
317.5	0.25386	317.5	0.22708
318	0.29615	318	0.19037
318.5	0.48697	318.5	0.16241
319	0.0257	319	-0.10107
319.5	0.90992	319.5	0.67229
320	0.02095	320	-0.04066
