# Supplementary material for: 5′-(CGA)n sequence-assisted pH-controlled assembly of supramolecular DNA nanostructure
Source: R Soc Open Sci. 2018 Aug 1;5(8):180123. doi: 10.1098/rsos.180123 (PMC6124056; doi:10.1098/rsos.180123)
Supplement: Electronic Supplementary Information for 5'-(CGA)n sequence-assisted pH controlled assembly of supramolecular DNA nanostructure [file rsos180123supp2.zip › raw data files-DATASETS-xls/S1-CS1-9.0MS.xls]

## Sheet: Sheet1
44.91	0	0	24551
44.92	0	0
44.92	0	0
44.92	0	0
44.93	0	0
44.93	0	0
44.94	0	0
44.94	0	0
44.95	0	0
44.95	2	0.00815
44.95	3	0.01222
44.96	0	0
44.96	1	0.00407
44.97	0	0
44.97	0	0
44.98	0	0
44.98	0	0
44.98	0	0
44.99	0	0
44.99	0	0
45	0	0
45	0	0
45.01	3	0.01222
45.01	0	0
45.01	0	0
45.02	0	0
45.02	0	0
45.03	4	0.01629
45.03	0	0
45.04	0	0
45.04	0	0
45.04	0	0
45.05	0	0
45.05	0	0
45.06	0	0
45.06	0	0
45.07	0	0
45.07	0	0
45.07	0	0
45.08	0	0
45.08	0	0
45.09	0	0
45.09	0	0
45.1	0	0
45.1	0	0
45.1	0	0
45.11	0	0
45.11	0	0
45.12	0	0
45.12	0	0
45.13	0	0
45.13	0	0
45.13	0	0
45.14	0	0
45.14	3	0.01222
45.15	0	0
45.15	0	0
45.16	0	0
45.16	0	0
45.16	0	0
45.17	2	0.00815
45.17	0	0
45.18	5	0.02037
45.18	0	0
45.19	0	0
45.19	0	0
45.19	0	0
45.2	0	0
45.2	0	0
45.21	0	0
45.21	0	0
45.22	0	0
45.22	0	0
45.22	0	0
45.23	0	0
45.23	0	0
45.24	0	0
45.24	0	0
45.25	0	0
45.25	0	0
45.25	0	0
45.26	0	0
45.26	0	0
45.27	0	0
45.27	0	0
45.28	0	0
45.28	0	0
45.28	0	0
45.29	0	0
45.29	0	0
45.3	0	0
45.3	4	0.01629
45.31	0	0
45.31	3	0.01222
45.31	0	0
45.32	0	0
45.32	0	0
45.33	0	0
45.33	0	0
45.34	0	0
45.34	0	0
45.34	0	0
45.35	0	0
45.35	0	0
45.36	0	0
45.36	0	0
45.37	0	0
45.37	0	0
45.37	0	0
45.38	0	0
45.38	0	0
45.39	0	0
45.39	0	0
45.4	0	0
45.4	0	0
45.4	0	0
45.41	0	0
45.41	0	0
45.42	0	0
45.42	2	0.00815
45.43	0	0
45.43	0	0
45.43	0	0
45.44	0	0
45.44	0	0
45.45	0	0
45.45	0	0
45.46	0	0
45.46	0	0
45.46	0	0
45.47	0	0
45.47	0	0
45.48	0	0
45.48	0	0
45.49	0	0
45.49	1	0.00407
45.49	0	0
45.5	0	0
45.5	0	0
45.51	0	0
45.51	0	0
45.52	0	0
45.52	0	0
45.52	0	0
45.53	0	0
45.53	0	0
45.54	0	0
45.54	0	0
45.55	0	0
45.55	0	0
45.55	0	0
45.56	1	0.00407
45.56	1	0.00407
45.57	0	0
45.57	0	0
45.58	0	0
45.58	0	0
45.58	0	0
45.59	0	0
45.59	0	0
45.6	0	0
45.6	0	0
45.61	0	0
45.61	0	0
45.61	0	0
45.62	0	0
45.62	0	0
45.63	0	0
45.63	0	0
45.64	2	0.00815
45.64	0	0
45.64	0	0
45.65	0	0
45.65	0	0
45.66	0	0
45.66	1	0.00407
45.67	0	0
45.67	0	0
45.67	0	0
45.68	0	0
45.68	0	0
45.69	0	0
45.69	0	0
45.7	2	0.00815
45.7	0	0
45.7	0	0
45.71	0	0
45.71	0	0
45.72	0	0
45.72	0	0
45.73	1	0.00407
45.73	0	0
45.73	0	0
45.74	0	0
45.74	0	0
45.75	0	0
45.75	0	0
45.76	0	0
45.76	0	0
45.76	0	0
45.77	0	0
45.77	0	0
45.78	0	0
45.78	0	0
45.79	0	0
45.79	0	0
45.8	0	0
45.8	0	0
45.8	1	0.00407
45.81	0	0
45.81	0	0
45.82	0	0
45.82	1	0.00407
45.83	0	0
45.83	3	0.01222
45.83	0	0
45.84	0	0
45.84	0	0
45.85	0	0
45.85	1	0.00407
45.86	3	0.01222
45.86	0	0
45.86	0	0
45.87	6	0.02444
45.87	1	0.00407
45.88	0	0
45.88	0	0
45.89	0	0
45.89	0	0
45.89	0	0
45.9	0	0
45.9	0	0
45.91	0	0
45.91	0	0
45.92	0	0
45.92	0	0
45.92	0	0
45.93	0	0
45.93	0	0
45.94	0	0
45.94	0	0
45.95	0	0
45.95	0	0
45.95	0	0
45.96	0	0
45.96	0	0
45.97	0	0
45.97	0	0
45.98	6	0.02444
45.98	0	0
45.98	0	0
45.99	0	0
45.99	0	0
46	0	0
46	0	0
46.01	0	0
46.01	0	0
46.02	0	0
46.02	0	0
46.02	0	0
46.03	1	0.00407
46.03	0	0
46.04	0	0
46.04	0	0
46.05	0	0
46.05	0	0
46.05	0	0
46.06	0	0
46.06	0	0
46.07	0	0
46.07	0	0
46.08	0	0
46.08	0	0
46.08	0	0
46.09	0	0
46.09	0	0
46.1	0	0
46.1	0	0
46.11	0	0
46.11	0	0
46.11	0	0
46.12	0	0
46.12	0	0
46.13	1	0.00407
46.13	0	0
46.14	0	0
46.14	0	0
46.14	0	0
46.15	0	0
46.15	0	0
46.16	7	0.02851
46.16	5	0.02037
46.17	0	0
46.17	0	0
46.18	0	0
46.18	0	0
46.18	0	0
46.19	0	0
46.19	0	0
46.2	1	0.00407
46.2	0	0
46.21	0	0
46.21	0	0
46.21	0	0
46.22	0	0
46.22	0	0
46.23	0	0
46.23	0	0
46.24	0	0
46.24	0	0
46.24	0	0
46.25	0	0
46.25	0	0
46.26	0	0
46.26	0	0
46.27	0	0
46.27	0	0
46.27	0	0
46.28	0	0
46.28	0	0
46.29	0	0
46.29	0	0
46.3	0	0
46.3	0	0
46.31	0	0
46.31	0	0
46.31	0	0
46.32	0	0
46.32	0	0
46.33	1	0.00407
46.33	0	0
46.34	0	0
46.34	0	0
46.34	0	0
46.35	0	0
46.35	0	0
46.36	0	0
46.36	0	0
46.37	0	0
46.37	0	0
46.37	1	0.00407
46.38	0	0
46.38	0	0
46.39	0	0
46.39	0	0
46.4	0	0
46.4	0	0
46.4	0	0
46.41	0	0
46.41	0	0
46.42	0	0
46.42	0	0
46.43	6	0.02444
46.43	0	0
46.44	0	0
46.44	0	0
46.44	0	0
46.45	0	0
46.45	0	0
46.46	0	0
46.46	0	0
46.47	0	0
46.47	0	0
46.47	0	0
46.48	1	0.00407
46.48	0	0
46.49	0	0
46.49	0	0
46.5	1	0.00407
46.5	0	0
46.5	0	0
46.51	0	0
46.51	0	0
46.52	0	0
46.52	0	0
46.53	0	0
46.53	0	0
46.54	2	0.00815
46.54	0	0
46.54	0	0
46.55	2	0.00815
46.55	0	0
46.56	0	0
46.56	0	0
46.57	0	0
46.57	0	0
46.57	0	0
46.58	0	0
46.58	0	0
46.59	0	0
46.59	0	0
46.6	0	0
46.6	0	0
46.6	0	0
46.61	0	0
46.61	0	0
46.62	0	0
46.62	0	0
46.63	0	0
46.63	0	0
46.64	0	0
46.64	0	0
46.64	0	0
46.65	4	0.01629
46.65	3	0.01222
46.66	0	0
46.66	0	0
46.67	4	0.01629
46.67	0	0
46.67	0	0
46.68	0	0
46.68	9	0.03666
46.69	0	0
46.69	0	0
46.7	1	0.00407
46.7	1	0.00407
46.7	0	0
46.71	0	0
46.71	0	0
46.72	0	0
46.72	0	0
46.73	1	0.00407
46.73	1	0.00407
46.74	2	0.00815
46.74	4	0.01629
46.74	0	0
46.75	0	0
46.75	0	0
46.76	0	0
46.76	0	0
46.77	0	0
46.77	0	0
46.77	0	0
46.78	0	0
46.78	0	0
46.79	0	0
46.79	0	0
46.8	0	0
46.8	0	0
46.8	0	0
46.81	0	0
46.81	0	0
46.82	1	0.00407
46.82	0	0
46.83	0	0
46.83	0	0
46.84	0	0
46.84	0	0
46.84	6	0.02444
46.85	0	0
46.85	0	0
46.86	0	0
46.86	0	0
46.87	1	0.00407
46.87	0	0
46.87	0	0
46.88	3	0.01222
46.88	0	0
46.89	0	0
46.89	0	0
46.9	0	0
46.9	0	0
46.91	1	0.00407
46.91	0	0
46.91	0	0
46.92	0	0
46.92	0	0
46.93	0	0
46.93	0	0
46.94	0	0
46.94	0	0
46.94	0	0
46.95	0	0
46.95	0	0
46.96	0	0
46.96	0	0
46.97	0	0
46.97	2	0.00815
46.97	0	0
46.98	0	0
46.98	0	0
46.99	0	0
46.99	0	0
47	0	0
47	0	0
47.01	0	0
47.01	0	0
47.01	0	0
47.02	0	0
47.02	0	0
47.03	1	0.00407
47.03	0	0
47.04	0	0
47.04	0	0
47.04	0	0
47.05	0	0
47.05	2	0.00815
47.06	0	0
47.06	9	0.03666
47.07	0	0
47.07	0	0
47.08	0	0
47.08	0	0
47.08	0	0
47.09	0	0
47.09	0	0
47.1	0	0
47.1	0	0
47.11	0	0
47.11	3	0.01222
47.11	0	0
47.12	0	0
47.12	0	0
47.13	0	0
47.13	0	0
47.14	0	0
47.14	0	0
47.15	1	0.00407
47.15	4	0.01629
47.15	4	0.01629
47.16	0	0
47.16	0	0
47.17	0	0
47.17	0	0
47.18	0	0
47.18	1	0.00407
47.18	0	0
47.19	8	0.03259
47.19	0	0
47.2	0	0
47.2	0	0
47.21	1	0.00407
47.21	0	0
47.22	0	0
47.22	0	0
47.22	3	0.01222
47.23	1	0.00407
47.23	0	0
47.24	2	0.00815
47.24	1	0.00407
47.25	0	0
47.25	0	0
47.25	1	0.00407
47.26	0	0
47.26	0	0
47.27	0	0
47.27	0	0
47.28	3	0.01222
47.28	5	0.02037
47.29	0	0
47.29	0	0
47.29	0	0
47.3	0	0
47.3	0	0
47.31	0	0
47.31	0	0
47.32	3	0.01222
47.32	0	0
47.32	0	0
47.33	0	0
47.33	0	0
47.34	6	0.02444
47.34	0	0
47.35	0	0
47.35	1	0.00407
47.36	0	0
47.36	0	0
47.36	0	0
47.37	0	0
47.37	0	0
47.38	0	0
47.38	0	0
47.39	0	0
47.39	0	0
47.39	2	0.00815
47.4	0	0
47.4	0	0
47.41	0	0
47.41	0	0
47.42	0	0
47.42	0	0
47.43	0	0
47.43	0	0
47.43	0	0
47.44	1	0.00407
47.44	0	0
47.45	0	0
47.45	0	0
47.46	0	0
47.46	0	0
47.46	0	0
47.47	2	0.00815
47.47	0	0
47.48	2	0.00815
47.48	0	0
47.49	0	0
47.49	0	0
47.5	0	0
47.5	0	0
47.5	0	0
47.51	0	0
47.51	0	0
47.52	0	0
47.52	0	0
47.53	0	0
47.53	0	0
47.54	0	0
47.54	0	0
47.54	0	0
47.55	0	0
47.55	2	0.00815
47.56	1	0.00407
47.56	1	0.00407
47.57	2	0.00815
47.57	0	0
47.57	0	0
47.58	0	0
47.58	0	0
47.59	0	0
47.59	0	0
47.6	0	0
47.6	0	0
47.61	0	0
47.61	0	0
47.61	0	0
47.62	0	0
47.62	0	0
47.63	0	0
47.63	0	0
47.64	0	0
47.64	0	0
47.64	0	0
47.65	0	0
47.65	0	0
47.66	0	0
47.66	0	0
47.67	0	0
47.67	0	0
47.68	0	0
47.68	4	0.01629
47.68	0	0
47.69	0	0
47.69	0	0
47.7	0	0
47.7	0	0
47.71	0	0
47.71	0	0
47.72	0	0
47.72	0	0
47.72	0	0
47.73	0	0
47.73	0	0
47.74	0	0
47.74	1	0.00407
47.75	0	0
47.75	0	0
47.75	0	0
47.76	0	0
47.76	0	0
47.77	0	0
47.77	1	0.00407
47.78	0	0
47.78	0	0
47.79	0	0
47.79	0	0
47.79	0	0
47.8	0	0
47.8	0	0
47.81	0	0
47.81	0	0
47.82	0	0
47.82	0	0
47.83	0	0
47.83	0	0
47.83	0	0
47.84	0	0
47.84	0	0
47.85	0	0
47.85	0	0
47.86	0	0
47.86	0	0
47.87	0	0
47.87	0	0
47.87	0	0
47.88	0	0
47.88	0	0
47.89	0	0
47.89	0	0
47.9	0	0
47.9	0	0
47.9	0	0
47.91	0	0
47.91	0	0
47.92	0	0
47.92	0	0
47.93	0	0
47.93	0	0
47.94	0	0
47.94	2	0.00815
47.94	0	0
47.95	0	0
47.95	0	0
47.96	0	0
47.96	0	0
47.97	0	0
47.97	0	0
47.98	1	0.00407
47.98	0	0
47.98	0	0
47.99	0	0
47.99	0	0
48	0	0
48	0	0
48.01	0	0
48.01	1	0.00407
48.01	0	0
48.02	0	0
48.02	0	0
48.03	0	0
48.03	0	0
48.04	1	0.00407
48.04	0	0
48.05	0	0
48.05	0	0
48.05	0	0
48.06	0	0
48.06	2	0.00815
48.07	1	0.00407
48.07	0	0
48.08	0	0
48.08	0	0
48.09	4	0.01629
48.09	0	0
48.09	4	0.01629
48.1	0	0
48.1	0	0
48.11	0	0
48.11	0	0
48.12	0	0
48.12	0	0
48.13	0	0
48.13	0	0
48.13	0	0
48.14	0	0
48.14	0	0
48.15	0	0
48.15	0	0
48.16	0	0
48.16	0	0
48.17	1	0.00407
48.17	0	0
48.17	0	0
48.18	0	0
48.18	1	0.00407
48.19	0	0
48.19	0	0
48.2	0	0
48.2	0	0
48.2	0	0
48.21	0	0
48.21	0	0
48.22	0	0
48.22	0	0
48.23	0	0
48.23	0	0
48.24	0	0
48.24	0	0
48.24	0	0
48.25	0	0
48.25	0	0
48.26	4	0.01629
48.26	0	0
48.27	0	0
48.27	3	0.01222
48.28	2	0.00815
48.28	0	0
48.28	0	0
48.29	0	0
48.29	1	0.00407
48.3	0	0
48.3	1	0.00407
48.31	0	0
48.31	8	0.03259
48.32	0	0
48.32	0	0
48.32	0	0
48.33	0	0
48.33	0	0
48.34	0	0
48.34	0	0
48.35	0	0
48.35	0	0
48.36	0	0
48.36	0	0
48.36	0	0
48.37	0	0
48.37	0	0
48.38	0	0
48.38	0	0
48.39	0	0
48.39	2	0.00815
48.4	0	0
48.4	0	0
48.4	0	0
48.41	0	0
48.41	0	0
48.42	0	0
48.42	0	0
48.43	0	0
48.43	0	0
48.44	2	0.00815
48.44	1	0.00407
48.44	0	0
48.45	0	0
48.45	1	0.00407
48.46	0	0
48.46	0	0
48.47	0	0
48.47	0	0
48.47	0	0
48.48	0	0
48.48	0	0
48.49	0	0
48.49	0	0
48.5	0	0
48.5	0	0
48.51	0	0
48.51	0	0
48.51	0	0
48.52	0	0
48.52	0	0
48.53	0	0
48.53	0	0
48.54	0	0
48.54	0	0
48.55	0	0
48.55	0	0
48.55	0	0
48.56	0	0
48.56	0	0
48.57	0	0
48.57	0	0
48.58	0	0
48.58	0	0
48.59	6	0.02444
48.59	0	0
48.59	0	0
48.6	0	0
48.6	0	0
48.61	0	0
48.61	1	0.00407
48.62	0	0
48.62	0	0
48.63	0	0
48.63	0	0
48.63	0	0
48.64	5	0.02037
48.64	0	0
48.65	0	0
48.65	1	0.00407
48.66	0	0
48.66	0	0
48.67	0	0
48.67	2	0.00815
48.67	0	0
48.68	0	0
48.68	0	0
48.69	0	0
48.69	0	0
48.7	0	0
48.7	2	0.00815
48.71	0	0
48.71	0	0
48.71	0	0
48.72	0	0
48.72	0	0
48.73	0	0
48.73	0	0
48.74	0	0
48.74	0	0
48.75	0	0
48.75	0	0
48.75	0	0
48.76	0	0
48.76	0	0
48.77	0	0
48.77	0	0
48.78	0	0
48.78	0	0
48.79	0	0
48.79	0	0
48.79	0	0
48.8	0	0
48.8	0	0
48.81	0	0
48.81	2	0.00815
48.82	0	0
48.82	0	0
48.83	0	0
48.83	0	0
48.83	0	0
48.84	0	0
48.84	0	0
48.85	0	0
48.85	0	0
48.86	0	0
48.86	0	0
48.87	0	0
48.87	0	0
48.87	0	0
48.88	0	0
48.88	0	0
48.89	0	0
48.89	0	0
48.9	0	0
48.9	0	0
48.91	0	0
48.91	0	0
48.91	9	0.03666
48.92	0	0
48.92	0	0
48.93	0	0
48.93	0	0
48.94	0	0
48.94	0	0
48.95	0	0
48.95	0	0
48.95	0	0
48.96	0	0
48.96	0	0
48.97	0	0
48.97	0	0
48.98	0	0
48.98	0	0
48.99	0	0
48.99	1	0.00407
49	0	0
49	0	0
49	0	0
49.01	0	0
49.01	0	0
49.02	0	0
49.02	0	0
49.03	0	0
49.03	0	0
49.04	0	0
49.04	0	0
49.04	3	0.01222
49.05	0	0
49.05	0	0
49.06	0	0
49.06	0	0
49.07	0	0
49.07	0	0
49.08	0	0
49.08	0	0
49.08	0	0
49.09	0	0
49.09	0	0
49.1	0	0
49.1	0	0
49.11	0	0
49.11	0	0
49.12	0	0
49.12	0	0
49.12	3	0.01222
49.13	0	0
49.13	0	0
49.14	5	0.02037
49.14	6	0.02444
49.15	0	0
49.15	0	0
49.16	0	0
49.16	0	0
49.16	0	0
49.17	0	0
49.17	0	0
49.18	0	0
49.18	0	0
49.19	0	0
49.19	0	0
49.2	0	0
49.2	0	0
49.2	0	0
49.21	0	0
49.21	0	0
49.22	0	0
49.22	0	0
49.23	0	0
49.23	2	0.00815
49.24	0	0
49.24	0	0
49.24	0	0
49.25	0	0
49.25	0	0
49.26	0	0
49.26	0	0
49.27	0	0
49.27	0	0
49.28	0	0
49.28	0	0
49.29	0	0
49.29	0	0
49.29	0	0
49.3	2	0.00815
49.3	0	0
49.31	2	0.00815
49.31	0	0
49.32	0	0
49.32	0	0
49.33	1	0.00407
49.33	0	0
49.33	11	0.0448
49.34	0	0
49.34	0	0
49.35	0	0
49.35	0	0
49.36	0	0
49.36	0	0
49.37	0	0
49.37	0	0
49.37	0	0
49.38	0	0
49.38	0	0
49.39	2	0.00815
49.39	0	0
49.4	0	0
49.4	0	0
49.41	0	0
49.41	0	0
49.41	0	0
49.42	0	0
49.42	0	0
49.43	0	0
49.43	0	0
49.44	0	0
49.44	0	0
49.45	0	0
49.45	0	0
49.46	0	0
49.46	1	0.00407
49.46	0	0
49.47	0	0
49.47	0	0
49.48	0	0
49.48	0	0
49.49	0	0
49.49	0	0
49.5	0	0
49.5	0	0
49.5	0	0
49.51	0	0
49.51	0	0
49.52	0	0
49.52	3	0.01222
49.53	1	0.00407
49.53	0	0
49.54	0	0
49.54	1	0.00407
49.54	0	0
49.55	0	0
49.55	0	0
49.56	0	0
49.56	0	0
49.57	0	0
49.57	0	0
49.58	0	0
49.58	0	0
49.59	0	0
49.59	0	0
49.59	0	0
49.6	0	0
49.6	0	0
49.61	0	0
49.61	3	0.01222
49.62	0	0
49.62	0	0
49.63	0	0
49.63	0	0
49.63	0	0
49.64	0	0
49.64	8	0.03259
49.65	0	0
49.65	0	0
49.66	0	0
49.66	4	0.01629
49.67	0	0
49.67	0	0
49.67	0	0
49.68	0	0
49.68	0	0
49.69	0	0
49.69	0	0
49.7	3	0.01222
49.7	0	0
49.71	0	0
49.71	0	0
49.72	0	0
49.72	0	0
49.72	0	0
49.73	0	0
49.73	0	0
49.74	0	0
49.74	0	0
49.75	8	0.03259
49.75	0	0
49.76	0	0
49.76	0	0
49.76	0	0
49.77	0	0
49.77	0	0
49.78	0	0
49.78	0	0
49.79	0	0
49.79	0	0
49.8	2	0.00815
49.8	0	0
49.81	0	0
49.81	0	0
49.81	0	0
49.82	0	0
49.82	0	0
49.83	0	0
49.83	1	0.00407
49.84	0	0
49.84	0	0
49.85	0	0
49.85	0	0
49.85	0	0
49.86	0	0
49.86	0	0
49.87	0	0
49.87	2	0.00815
49.88	0	0
49.88	0	0
49.89	0	0
49.89	0	0
49.9	0	0
49.9	0	0
49.9	0	0
49.91	0	0
49.91	0	0
49.92	0	0
49.92	0	0
49.93	0	0
49.93	0	0
49.94	0	0
49.94	0	0
49.94	0	0
49.95	0	0
49.95	0	0
49.96	0	0
49.96	0	0
49.97	0	0
49.97	0	0
49.98	0	0
49.98	0	0
49.99	0	0
49.99	0	0
49.99	0	0
50	0	0
50	0	0
50.01	0	0
50.01	0	0
50.02	0	0
50.02	0	0
50.03	0	0
50.03	0	0
50.03	0	0
50.04	1	0.00407
50.04	0	0
50.05	0	0
50.05	0	0
50.06	0	0
50.06	0	0
50.07	0	0
50.07	0	0
50.08	0	0
50.08	4	0.01629
50.08	0	0
50.09	6	0.02444
50.09	0	0
50.1	0	0
50.1	0	0
50.11	0	0
50.11	0	0
50.12	0	0
50.12	0	0
50.12	0	0
50.13	0	0
50.13	0	0
50.14	0	0
50.14	2	0.00815
50.15	0	0
50.15	0	0
50.16	0	0
50.16	0	0
50.17	0	0
50.17	0	0
50.17	0	0
50.18	0	0
50.18	0	0
50.19	0	0
50.19	0	0
50.2	0	0
50.2	0	0
50.21	0	0
50.21	0	0
50.21	0	0
50.22	0	0
50.22	0	0
50.23	0	0
50.23	2	0.00815
50.24	0	0
50.24	0	0
50.25	0	0
50.25	0	0
50.26	0	0
50.26	0	0
50.26	0	0
50.27	0	0
50.27	0	0
50.28	0	0
50.28	0	0
50.29	0	0
50.29	0	0
50.3	0	0
50.3	0	0
50.31	0	0
50.31	0	0
50.31	0	0
50.32	0	0
50.32	0	0
50.33	0	0
50.33	0	0
50.34	0	0
50.34	0	0
50.35	0	0
50.35	0	0
50.35	0	0
50.36	0	0
50.36	6	0.02444
50.37	0	0
50.37	0	0
50.38	0	0
50.38	0	0
50.39	0	0
50.39	0	0
50.4	0	0
50.4	0	0
50.4	0	0
50.41	0	0
50.41	0	0
50.42	3	0.01222
50.42	0	0
50.43	0	0
50.43	0	0
50.44	0	0
50.44	0	0
50.45	0	0
50.45	0	0
50.45	0	0
50.46	0	0
50.46	0	0
50.47	0	0
50.47	0	0
50.48	0	0
50.48	0	0
50.49	0	0
50.49	0	0
50.5	0	0
50.5	0	0
50.5	1	0.00407
50.51	0	0
50.51	0	0
50.52	0	0
50.52	0	0
50.53	0	0
50.53	0	0
50.54	0	0
50.54	0	0
50.54	0	0
50.55	0	0
50.55	0	0
50.56	0	0
50.56	0	0
50.57	0	0
50.57	0	0
50.58	0	0
50.58	0	0
50.59	0	0
50.59	0	0
50.59	0	0
50.6	0	0
50.6	0	0
50.61	0	0
50.61	0	0
50.62	4	0.01629
50.62	0	0
50.63	0	0
50.63	2	0.00815
50.64	0	0
50.64	0	0
50.64	1	0.00407
50.65	1	0.00407
50.65	0	0
50.66	2	0.00815
50.66	0	0
50.67	0	0
50.67	0	0
50.68	2	0.00815
50.68	0	0
50.69	0	0
50.69	0	0
50.69	1	0.00407
50.7	0	0
50.7	1	0.00407
50.71	2	0.00815
50.71	0	0
50.72	0	0
50.72	0	0
50.73	0	0
50.73	0	0
50.74	0	0
50.74	2	0.00815
50.74	0	0
50.75	0	0
50.75	0	0
50.76	0	0
50.76	1	0.00407
50.77	0	0
50.77	0	0
50.78	0	0
50.78	0	0
50.79	0	0
50.79	0	0
50.79	0	0
50.8	0	0
50.8	0	0
50.81	0	0
50.81	0	0
50.82	0	0
50.82	0	0
50.83	0	0
50.83	0	0
50.83	0	0
50.84	0	0
50.84	0	0
50.85	0	0
50.85	0	0
50.86	0	0
50.86	0	0
50.87	0	0
50.87	0	0
50.88	0	0
50.88	0	0
50.88	0	0
50.89	0	0
50.89	0	0
50.9	0	0
50.9	2	0.00815
50.91	3	0.01222
50.91	0	0
50.92	0	0
50.92	0	0
50.93	0	0
50.93	0	0
50.93	0	0
50.94	0	0
50.94	0	0
50.95	0	0
50.95	0	0
50.96	0	0
50.96	0	0
50.97	0	0
50.97	0	0
50.98	0	0
50.98	0	0
50.98	1	0.00407
50.99	0	0
50.99	0	0
51	0	0
51	0	0
51.01	0	0
51.01	3	0.01222
51.02	0	0
51.02	1	0.00407
51.03	2	0.00815
51.03	0	0
51.03	2	0.00815
51.04	0	0
51.04	0	0
51.05	0	0
51.05	0	0
51.06	0	0
51.06	2	0.00815
51.07	0	0
51.07	0	0
51.08	0	0
51.08	0	0
51.08	0	0
51.09	0	0
51.09	0	0
51.1	0	0
51.1	0	0
51.11	0	0
51.11	0	0
51.12	0	0
51.12	0	0
51.13	0	0
51.13	0	0
51.14	0	0
51.14	0	0
51.14	0	0
51.15	0	0
51.15	0	0
51.16	0	0
51.16	0	0
51.17	0	0
51.17	0	0
51.18	0	0
51.18	0	0
51.19	0	0
51.19	0	0
51.19	0	0
51.2	0	0
51.2	0	0
51.21	0	0
51.21	0	0
51.22	0	0
51.22	0	0
51.23	0	0
51.23	0	0
51.24	0	0
51.24	0	0
51.24	0	0
51.25	0	0
51.25	0	0
51.26	0	0
51.26	0	0
51.27	0	0
51.27	0	0
51.28	0	0
51.28	0	0
51.29	0	0
51.29	0	0
51.29	0	0
51.3	0	0
51.3	0	0
51.31	0	0
51.31	0	0
51.32	0	0
51.32	0	0
51.33	0	0
51.33	2	0.00815
51.34	0	0
51.34	3	0.01222
51.34	0	0
51.35	0	0
51.35	0	0
51.36	3	0.01222
51.36	0	0
51.37	0	0
51.37	0	0
51.38	0	0
51.38	0	0
51.39	0	0
51.39	0	0
51.39	0	0
51.4	0	0
51.4	0	0
51.41	0	0
51.41	0	0
51.42	0	0
51.42	0	0
51.43	0	0
51.43	1	0.00407
51.44	1	0.00407
51.44	0	0
51.45	0	0
51.45	0	0
51.45	0	0
51.46	0	0
51.46	0	0
51.47	0	0
51.47	0	0
51.48	0	0
51.48	0	0
51.49	0	0
51.49	1	0.00407
51.5	0	0
51.5	0	0
51.5	0	0
51.51	0	0
51.51	0	0
51.52	0	0
51.52	0	0
51.53	0	0
51.53	0	0
51.54	0	0
51.54	2	0.00815
51.55	0	0
51.55	0	0
51.55	0	0
51.56	0	0
51.56	0	0
51.57	0	0
51.57	0	0
51.58	0	0
51.58	0	0
51.59	0	0
51.59	0	0
51.6	0	0
51.6	0	0
51.61	0	0
51.61	0	0
51.61	0	0
51.62	0	0
51.62	0	0
51.63	0	0
51.63	0	0
51.64	0	0
51.64	0	0
51.65	0	0
51.65	0	0
51.66	0	0
51.66	0	0
51.66	0	0
51.67	0	0
51.67	0	0
51.68	0	0
51.68	0	0
51.69	0	0
51.69	0	0
51.7	0	0
51.7	0	0
51.71	0	0
51.71	8	0.03259
51.71	0	0
51.72	0	0
51.72	0	0
51.73	0	0
51.73	0	0
51.74	0	0
51.74	0	0
51.75	0	0
51.75	0	0
51.76	0	0
51.76	0	0
51.77	0	0
51.77	0	0
51.77	0	0
51.78	0	0
51.78	0	0
51.79	0	0
51.79	0	0
51.8	0	0
51.8	0	0
51.81	0	0
51.81	0	0
51.82	1	0.00407
51.82	0	0
51.82	0	0
51.83	0	0
51.83	0	0
51.84	0	0
51.84	0	0
51.85	0	0
51.85	0	0
51.86	0	0
51.86	0	0
51.87	0	0
51.87	0	0
51.88	0	0
51.88	0	0
51.88	0	0
51.89	0	0
51.89	0	0
51.9	0	0
51.9	0	0
51.91	1	0.00407
51.91	0	0
51.92	0	0
51.92	0	0
51.93	0	0
51.93	0	0
51.93	0	0
51.94	0	0
51.94	0	0
51.95	0	0
51.95	0	0
51.96	0	0
51.96	0	0
51.97	0	0
51.97	0	0
51.98	0	0
51.98	0	0
51.99	0	0
51.99	1	0.00407
51.99	5	0.02037
52	0	0
52	0	0
52.01	0	0
52.01	0	0
52.02	0	0
52.02	0	0
52.03	0	0
52.03	0	0
52.04	0	0
52.04	0	0
52.05	0	0
52.05	0	0
52.05	0	0
52.06	0	0
52.06	0	0
52.07	0	0
52.07	0	0
52.08	0	0
52.08	0	0
52.09	0	0
52.09	0	0
52.1	0	0
52.1	0	0
52.1	3	0.01222
52.11	1	0.00407
52.11	0	0
52.12	0	0
52.12	0	0
52.13	0	0
52.13	0	0
52.14	0	0
52.14	2	0.00815
52.15	0	0
52.15	0	0
52.16	0	0
52.16	6	0.02444
52.16	0	0
52.17	1	0.00407
52.17	1	0.00407
52.18	0	0
52.18	1	0.00407
52.19	0	0
52.19	4	0.01629
52.2	0	0
52.2	0	0
52.21	0	0
52.21	0	0
52.22	0	0
52.22	0	0
52.22	1	0.00407
52.23	0	0
52.23	0	0
52.24	0	0
52.24	0	0
52.25	0	0
52.25	0	0
52.26	0	0
52.26	0	0
52.27	0	0
52.27	0	0
52.28	0	0
52.28	0	0
52.28	0	0
52.29	0	0
52.29	0	0
52.3	0	0
52.3	0	0
52.31	2	0.00815
52.31	0	0
52.32	6	0.02444
52.32	1	0.00407
52.33	0	0
52.33	0	0
52.33	0	0
52.34	0	0
52.34	0	0
52.35	0	0
52.35	0	0
52.36	0	0
52.36	0	0
52.37	0	0
52.37	0	0
52.38	0	0
52.38	0	0
52.39	6	0.02444
52.39	0	0
52.39	1	0.00407
52.4	0	0
52.4	0	0
52.41	0	0
52.41	0	0
52.42	0	0
52.42	0	0
52.43	6	0.02444
52.43	0	0
52.44	0	0
52.44	0	0
52.45	0	0
52.45	0	0
52.45	0	0
52.46	0	0
52.46	0	0
52.47	0	0
52.47	0	0
52.48	0	0
52.48	0	0
52.49	0	0
52.49	0	0
52.5	2	0.00815
52.5	0	0
52.51	0	0
52.51	0	0
52.51	0	0
52.52	0	0
52.52	0	0
52.53	0	0
52.53	0	0
52.54	0	0
52.54	4	0.01629
52.55	3	0.01222
52.55	0	0
52.56	0	0
52.56	0	0
52.57	2	0.00815
52.57	0	0
52.57	0	0
52.58	0	0
52.58	0	0
52.59	0	0
52.59	4	0.01629
52.6	0	0
52.6	1	0.00407
52.61	0	0
52.61	0	0
52.62	0	0
52.62	0	0
52.63	8	0.03259
52.63	0	0
52.63	0	0
52.64	0	0
52.64	0	0
52.65	0	0
52.65	0	0
52.66	0	0
52.66	1	0.00407
52.67	0	0
52.67	0	0
52.68	0	0
52.68	0	0
52.69	0	0
52.69	0	0
52.69	0	0
52.7	0	0
52.7	0	0
52.71	0	0
52.71	2	0.00815
52.72	0	0
52.72	0	0
52.73	0	0
52.73	0	0
52.74	0	0
52.74	0	0
52.75	0	0
52.75	0	0
52.75	0	0
52.76	0	0
52.76	0	0
52.77	0	0
52.77	0	0
52.78	0	0
52.78	0	0
52.79	0	0
52.79	0	0
52.8	0	0
52.8	8	0.03259
52.81	0	0
52.81	0	0
52.82	0	0
52.82	0	0
52.82	0	0
52.83	0	0
52.83	0	0
52.84	0	0
52.84	0	0
52.85	2	0.00815
52.85	0	0
52.86	0	0
52.86	0	0
52.87	0	0
52.87	0	0
52.88	0	0
52.88	0	0
52.88	2	0.00815
52.89	0	0
52.89	0	0
52.9	0	0
52.9	0	0
52.91	0	0
52.91	0	0
52.92	0	0
52.92	0	0
52.93	0	0
52.93	1	0.00407
52.94	0	0
52.94	2	0.00815
52.94	0	0
52.95	0	0
52.95	0	0
52.96	0	0
52.96	0	0
52.97	0	0
52.97	0	0
52.98	0	0
52.98	0	0
52.99	0	0
52.99	0	0
53	0	0
53	5	0.02037
53.01	0	0
53.01	0	0
53.01	0	0
53.02	0	0
53.02	6	0.02444
53.03	0	0
53.03	0	0
53.04	0	0
53.04	0	0
53.05	0	0
53.05	3	0.01222
53.06	0	0
53.06	0	0
53.07	0	0
53.07	0	0
53.07	0	0
53.08	0	0
53.08	1	0.00407
53.09	0	0
53.09	0	0
53.1	0	0
53.1	0	0
53.11	0	0
53.11	5	0.02037
53.12	0	0
53.12	4	0.01629
53.13	0	0
53.13	0	0
53.13	0	0
53.14	0	0
53.14	0	0
53.15	0	0
53.15	1	0.00407
53.16	0	0
53.16	0	0
53.17	2	0.00815
53.17	0	0
53.18	0	0
53.18	8	0.03259
53.19	3	0.01222
53.19	1	0.00407
53.2	0	0
53.2	0	0
53.2	0	0
53.21	0	0
53.21	0	0
53.22	0	0
53.22	0	0
53.23	0	0
53.23	0	0
53.24	0	0
53.24	0	0
53.25	3	0.01222
53.25	0	0
53.26	7	0.02851
53.26	0	0
53.26	0	0
53.27	0	0
53.27	0	0
53.28	0	0
53.28	0	0
53.29	2	0.00815
53.29	0	0
53.3	0	0
53.3	0	0
53.31	0	0
53.31	0	0
53.32	0	0
53.32	0	0
53.33	0	0
53.33	0	0
53.33	0	0
53.34	3	0.01222
53.34	0	0
53.35	0	0
53.35	0	0
53.36	0	0
53.36	0	0
53.37	0	0
53.37	0	0
53.38	0	0
53.38	0	0
53.39	0	0
53.39	0	0
53.4	0	0
53.4	0	0
53.4	0	0
53.41	0	0
53.41	0	0
53.42	0	0
53.42	0	0
53.43	0	0
53.43	0	0
53.44	0	0
53.44	0	0
53.45	0	0
53.45	0	0
53.46	0	0
53.46	5	0.02037
53.46	0	0
53.47	0	0
53.47	0	0
53.48	3	0.01222
53.48	0	0
53.49	6	0.02444
53.49	0	0
53.5	0	0
53.5	0	0
53.51	0	0
53.51	6	0.02444
53.52	2	0.00815
53.52	0	0
53.53	0	0
53.53	0	0
53.53	0	0
53.54	5	0.02037
53.54	0	0
53.55	0	0
53.55	0	0
53.56	0	0
53.56	0	0
53.57	0	0
53.57	0	0
53.58	0	0
53.58	0	0
53.59	0	0
53.59	0	0
53.6	0	0
53.6	0	0
53.6	0	0
53.61	1	0.00407
53.61	0	0
53.62	0	0
53.62	0	0
53.63	0	0
53.63	0	0
53.64	0	0
53.64	0	0
53.65	0	0
53.65	0	0
53.66	7	0.02851
53.66	0	0
53.67	0	0
53.67	0	0
53.67	0	0
53.68	0	0
53.68	0	0
53.69	0	0
53.69	0	0
53.7	0	0
53.7	0	0
53.71	0	0
53.71	0	0
53.72	0	0
53.72	0	0
53.73	0	0
53.73	0	0
53.74	0	0
53.74	2	0.00815
53.74	0	0
53.75	0	0
53.75	0	0
53.76	0	0
53.76	0	0
53.77	2	0.00815
53.77	0	0
53.78	0	0
53.78	0	0
53.79	0	0
53.79	0	0
53.8	0	0
53.8	0	0
53.81	0	0
53.81	0	0
53.81	0	0
53.82	5	0.02037
53.82	0	0
53.83	0	0
53.83	1	0.00407
53.84	0	0
53.84	0	0
53.85	0	0
[truncated: 63,536 more rows]
