# Supplementary material for: 5′-(CGA)n sequence-assisted pH-controlled assembly of supramolecular DNA nanostructure
Source: R Soc Open Sci. 2018 Aug 1;5(8):180123. doi: 10.1098/rsos.180123 (PMC6124056; doi:10.1098/rsos.180123)
Supplement: Electronic Supplementary Information for 5'-(CGA)n sequence-assisted pH controlled assembly of supramolecular DNA nanostructure [file rsos180123supp2.zip › raw data files-DATASETS-xls/SG1 CSG1 SG2 CSG2 4.5-9.0-K.xls]

## Sheet: Sheet1
200	-2.59101	8.90636	8.06253	-2.06058	0.49044	3.77309	-3.37587	4.71264
200.5	9.17588	18.1787	10.2704	-1.90586	2.99133	7.08589	7.17644	3.92986
201	9.78064	8.13057	7.48928	10.78	-2.49027	20.8685	7.19377	0.19746
201.5	-1.07155	11.8421	9.91156	-0.25346	9.35894	9.58218	6.82588	4.3298
202	-0.68679	15.1506	4.26074	7.74839	-3.32271	0.05758	-1.00726	4.82242
202.5	20.7095	7.21099	6.80475	7.65435	10.6682	3.31422	11.5492	9.48755
203	-4.16304	-0.61986	6.63679	15.9702	7.15713	13.6331	6.58929	6.84643
203.5	10.3701	1.63604	2.31187	17.8979	13.8703	11.1659	6.25058	11.4285
204	-0.24572	7.28231	8.14398	11.1988	3.92438	6.73556	12.3695	12.5309
204.5	11.7405	14.2863	12.6557	8.89744	18.9074	6.05973	9.44223	10.6809
205	12.2183	12.2144	4.61063	10.063	9.10867	19.1753	5.7395	5.72777
205.5	2.71161	16.8708	9.76308	8.54423	-0.93416	-0.17065	11.9759	13.6152
206	6.17259	9.80391	13.2788	15.367	3.75963	3.16097	7.6449	10.8198
206.5	15.2773	6.64046	13.6017	15.3573	10.9171	7.67072	9.54272	7.56356
207	13.7148	16.2287	12.2227	15.3029	7.49078	7.85374	9.43716	12.483
207.5	17.2021	6.11941	14.287	9.80357	6.22686	12.1853	13.7282	6.68242
208	20.2264	8.99375	12.1354	13.016	9.31751	16.6202	9.77103	13.8366
208.5	4.62259	15.4097	12.1299	9.35729	5.27442	6.2581	13.5999	12.5563
209	12.7672	8.78358	12.1578	17.2187	11.1219	6.71227	10.8604	10.7008
209.5	14.9975	12.9736	7.89094	12.726	9.54019	9.84752	8.66314	9.39729
210	11.2367	9.82675	12.741	12.6883	10.963	9.95004	4.24668	9.97599
210.5	16.7344	10.4273	9.37854	13.3991	8.39664	14.2668	8.73225	11.8759
211	14.571	14.4474	12.7445	12.3036	12.027	12.8286	9.26425	13.0215
211.5	15.5651	8.93022	12.0812	15.5781	11.2037	9.77122	6.97686	8.19465
212	10.9925	16.5366	9.96909	12.6427	12.9107	13.0213	10.7542	13.4616
212.5	13.2142	12.1885	11.7895	10.6564	11.8082	10.5734	7.39682	12.6262
213	11.386	13.0232	12.0374	11.6144	11.8205	15.0354	6.08902	11.1725
213.5	9.72151	15.8283	9.70659	10.4015	10.73	11.0213	7.42923	5.88032
214	14.4316	11.4987	6.00866	9.28591	5.29652	8.28409	3.89668	12.3532
214.5	15.26	14.7175	8.88464	9.71068	9.23511	10.5672	6.06603	8.43789
215	9.49385	12.4841	8.19239	8.87699	9.53874	11.0751	5.83882	6.36955
215.5	11.3235	14.2602	6.05765	9.70412	7.68664	10.3837	6.54039	5.40763
216	9.79132	9.68249	6.44832	8.6685	7.32789	9.91987	4.34675	8.68411
216.5	7.48556	8.58899	4.41282	7.56193	8.68146	10.8528	4.42829	8.10433
217	9.51491	8.56821	6.71397	5.40542	6.30562	5.15107	4.27996	5.735
217.5	9.0301	6.54769	4.63647	7.04896	7.94145	7.21215	1.36516	3.75131
218	6.69364	6.36758	3.87259	3.64515	5.69598	6.46231	3.35548	4.08605
218.5	9.38238	5.42281	2.67424	4.13152	5.06754	8.19733	2.42226	3.01761
219	4.72988	4.27431	2.78913	5.30799	5.27846	6.01913	3.15582	3.62776
219.5	7.5147	6.38475	1.89055	3.08139	4.67369	5.74791	2.70114	2.40373
220	4.64581	5.30563	3.29417	4.26455	2.82538	4.40672	4.4974	1.24947
220.5	4.93184	4.8641	1.44878	3.76685	4.55877	5.81283	0.56594	3.24434
221	4.83744	1.10157	1.39039	1.23332	2.98782	3.21541	2.20852	-2.09273
221.5	3.29618	1.75354	0.68247	0.86481	2.71024	2.44043	0.90468	1.1934
222	2.7466	3.12467	2.41284	-0.33953	1.61213	4.03371	0.49977	-1.12215
222.5	0.80005	3.84855	0.95495	-1.1948	2.2694	2.66881	1.36164	-1.29585
223	2.81422	0.42754	0.1476	0.30311	2.8364	0.83596	0.28766	-0.79462
223.5	2.84588	3.98767	1.37006	1.34122	0.79998	3.40625	-0.27605	0.662
224	2.66971	1.86129	-0.99023	-0.22139	2.70373	2.03116	-1.60024	-0.43253
224.5	1.61266	-0.53833	-0.57464	-0.22352	3.13032	2.52529	0.44537	0.64057
225	1.07135	-0.30821	0.53629	0.55181	2.56292	1.8051	-0.12434	-1.57016
225.5	1.55943	0.97817	1.18676	-0.49838	1.97322	0.84312	0.78423	0.16762
226	1.35688	0.21529	-1.21748	-1.32673	0.74664	0.69335	-0.30981	-0.82004
226.5	0.3766	-0.35924	-0.4859	-0.58962	0.45199	1.84642	-0.64981	0.02121
227	2.13865	-0.87625	-1.21917	-0.95314	2.21153	1.86549	-0.79814	-0.7583
227.5	0.5783	0.35836	-0.92662	0.44557	2.27006	0.28254	-2.03067	-1.26102
228	1.07152	-1.98179	-1.05466	-2.36995	0.95921	-0.29082	-0.87738	-0.86742
228.5	0.31301	-0.4347	-0.4668	-1.18065	0.70326	-0.02516	1.38335	-1.73524
229	1.98819	-0.92516	-1.6471	-1.01373	0.025	0.13659	-0.58432	-1.39683
229.5	-0.85082	-1.3269	-2.36965	-1.70054	-0.54756	0.16671	-0.86487	-2.19594
230	0.16729	-0.58132	-0.18102	-1.95002	1.14041	-1.28069	-1.10824	-2.13848
230.5	-1.04467	-2.45833	-1.80224	-3.41232	-2.09744	-1.09493	-2.74991	-1.91722
231	-0.000292218	-2.24275	-2.70101	-3.41807	-1.20081	-1.46923	-1.55661	-3.06498
231.5	-1.81914	-2.54641	-2.65981	-2.83239	-1.13066	-1.77833	-1.03659	-3.46064
232	0.76992	-1.57	-0.95601	-2.68456	0.65391	-0.48022	-0.45714	-2.79604
232.5	-2.41262	-3.43385	-0.91605	-3.50925	-0.82771	-2.39248	-3.0423	-2.79613
233	-0.69709	-3.31158	-1.40114	-1.57099	-0.74776	-1.83691	-1.49429	-1.97618
233.5	-1.07186	-2.59281	-1.88965	-2.82907	-1.04278	-1.975	-2.77882	-3.33403
234	-1.48218	-1.36891	-1.94351	-3.62866	-1.50477	-3.13177	-2.38581	-4.11664
234.5	-0.65611	-3.52369	-3.38488	-3.42891	-1.53689	-3.02798	-1.81155	-3.31017
235	-2.32403	-4.90164	-4.16729	-3.73511	-3.69696	-5.02343	-1.98641	-3.89765
235.5	-3.02205	-5.07941	-2.80806	-4.09825	-3.33689	-2.98919	-2.5719	-2.90403
236	-2.00399	-3.81324	-2.92879	-3.31444	-2.4432	-3.2174	-3.93869	-4.2939
236.5	-3.928	-3.40672	-2.97531	-3.99135	-3.8852	-4.00488	-2.97248	-4.39733
237	-5.60353	-6.30649	-3.59172	-5.47227	-5.02428	-5.45068	-4.49983	-6.0411
237.5	-2.57853	-4.85411	-2.68339	-5.04455	-3.8333	-5.2256	-3.37524	-4.59975
238	-4.53943	-5.71449	-3.59703	-5.79083	-4.9005	-3.65172	-3.65407	-6.30304
238.5	-3.8002	-5.53146	-4.56764	-4.90144	-4.06182	-4.28694	-3.51509	-5.42903
239	-5.84958	-6.55429	-4.52637	-5.93486	-3.17168	-4.46272	-3.75317	-5.66741
239.5	-5.11737	-6.51696	-3.04823	-5.86317	-5.33789	-5.43804	-3.91894	-6.7685
240	-5.38735	-6.89426	-4.07537	-5.28345	-5.93687	-7.70682	-4.5261	-6.845
240.5	-5.26454	-6.53448	-3.17088	-6.01313	-5.29261	-6.03222	-4.37915	-6.17007
241	-5.91134	-6.45215	-4.7139	-6.61139	-6.41607	-7.91981	-5.97114	-6.95165
241.5	-6.11107	-7.41269	-5.02193	-6.77081	-7.82094	-6.64607	-4.7373	-7.40966
242	-6.3446	-8.92203	-5.12397	-7.24242	-5.6599	-6.52635	-5.19038	-8.37821
242.5	-6.08432	-7.4213	-3.57454	-7.11732	-6.63856	-6.7964	-5.39072	-7.76507
243	-5.93037	-8.68159	-5.31835	-7.96419	-7.91535	-8.34756	-5.87539	-8.48307
243.5	-5.76414	-6.72862	-2.96656	-8.56924	-6.23028	-7.90818	-5.27476	-8.51976
244	-6.23042	-7.646	-4.95778	-8.06102	-7.76585	-7.98623	-4.82427	-7.56038
244.5	-6.34062	-8.37258	-4.2271	-7.6691	-7.94848	-8.91013	-5.39437	-6.59158
245	-4.91511	-7.84459	-4.13616	-7.39031	-6.86591	-7.73839	-4.10282	-7.97866
245.5	-5.91404	-7.2274	-3.06472	-7.12172	-7.60721	-9.20835	-6.53927	-7.31867
246	-5.07474	-7.23091	-3.94754	-6.78117	-7.65395	-9.38201	-5.37859	-7.86965
246.5	-5.91378	-5.20857	-4.19844	-6.29805	-7.16739	-8.06306	-5.0768	-7.52945
247	-4.24757	-8.00731	-4.60342	-7.35872	-7.45049	-8.563	-4.62757	-6.84986
247.5	-5.86246	-6.42357	-2.74102	-6.81179	-6.32744	-5.84709	-4.36235	-7.26751
248	-3.99778	-7.62316	-3.70738	-5.33581	-7.30653	-6.74352	-4.62561	-7.26318
248.5	-4.40126	-6.56346	-2.96145	-5.8679	-6.65706	-7.77389	-5.50018	-6.48217
249	-2.14971	-4.04563	-1.6523	-4.86699	-5.51117	-5.62975	-1.22087	-6.19461
249.5	-1.94698	-5.39539	-1.40871	-4.37592	-5.86061	-5.872	-2.56101	-3.32442
250	-1.14809	-4.41722	-3.03529	-4.14369	-4.18471	-4.92173	-2.01656	-3.81738
250.5	-1.48774	-4.99842	-1.44805	-4.45278	-4.45086	-5.61298	-3.22108	-5.73454
251	0.37015	-1.10957	-1.11786	-2.70242	-3.22047	-3.97941	-3.13292	-2.77351
251.5	0.99894	-2.73323	0.52293	-2.34142	-3.06145	-3.5652	-0.94015	-4.20568
252	3.15927	-0.75862	1.50408	-0.67773	-0.63828	-3.25814	-0.72094	-2.26199
252.5	4.02882	-1.42376	1.47054	-0.72039	-0.52561	-2.61137	-1.19444	-0.39987
253	3.74719	1.67835	3.47041	1.6663	-0.08134	0.02155	-0.91597	-1.92441
253.5	6.068	3.90132	2.73909	2.15344	0.11847	-0.55076	0.59179	0.2411
254	6.46306	3.42185	3.55985	3.46293	3.14554	-0.67512	1.06515	1.16978
254.5	4.68832	3.09756	3.24743	4.52905	1.85257	1.02741	2.13048	1.55808
255	9.93374	6.87475	4.44746	5.04615	3.76898	2.54285	3.21333	3.92978
255.5	9.11369	7.8817	6.40898	6.25223	5.42687	4.63015	3.22899	2.74567
256	10.6942	7.36517	6.77063	7.14709	7.75396	4.92565	3.03832	5.06744
256.5	13.7378	9.10399	7.42782	8.62424	6.05288	5.59027	4.17335	6.49001
257	12.0243	10.4414	7.20373	8.2521	7.11557	6.20094	4.04134	6.64935
257.5	14.4502	10.8281	8.60598	11.6792	8.82345	7.46772	5.13982	6.89256
258	15.1654	12.0917	9.65349	11.5572	10.6721	8.71084	6.51934	7.59202
258.5	15.0232	13.0024	8.85959	11.0792	9.80478	8.90991	7.37031	8.36903
259	16.8331	15.2246	11.2154	12.2947	11.1741	11.2819	8.5682	11.1292
259.5	16.7256	14.5326	11.1289	14.4999	13.2709	12.917	8.14438	10.5048
260	18.247	17.6419	11.6881	16.6403	13.873	12.0931	9.05036	11.6716
260.5	18.839	17.1129	12.1661	15.6882	15.7188	11.5088	8.54125	12.9676
261	18.3422	16.8372	11.2902	16.3144	14.2017	10.8682	8.48188	11.9393
261.5	19.3945	18.3446	12.6677	17.1205	14.3726	13.3087	9.27962	13.026
262	20.0045	19.0557	12.3963	18.0119	14.9978	13.3444	9.64044	12.6932
262.5	20.7662	19.6111	13.2612	17.5071	17.1019	15.5984	11.3372	14.0394
263	21.4013	20.3977	13.3686	18.5047	17.019	14.5269	10.6115	14.6686
263.5	22.5154	21.5949	14.4465	18.7141	16.5791	17.3132	10.7593	14.4509
264	21.4096	20.2115	14.1436	19.5423	17.8822	15.5876	12.6158	16.4361
264.5	21.4008	19.7894	14.3268	18.6009	16.1294	18.0362	11.0475	16.5171
265	21.7645	19.8902	14.5063	20.5066	18.045	17.0133	12.0854	16.6624
265.5	21.675	21.5229	15.5449	20.0104	17.9363	18.2877	12.5538	16.6004
266	21.1804	21.4981	13.9464	19.3866	17.5714	17.8794	12.8449	16.9958
266.5	20.5165	21.0858	14.2943	20.3683	17.7292	17.7215	11.2167	17.365
267	21.5655	23.4248	14.5175	20.6153	18.7466	18.781	12.3765	17.9375
267.5	20.0646	22.6011	13.9872	20.5064	19.8373	18.5786	13.9209	18.7582
268	21.158	22.2175	14.2903	20.21	19.5642	18.6025	13.0621	17.4807
268.5	20.6292	21.2979	13.9099	20.3032	18.0132	16.5368	12.1867	16.9118
269	20.8699	20.922	13.9363	19.4024	19.0699	18.9489	12.7337	18.1935
269.5	19.6859	20.4559	14.5066	20.2046	18.8569	17.8724	11.9604	17.9711
270	18.7248	21.1852	13.698	19.5252	18.7939	17.3198	12.0086	16.4411
270.5	18.5721	20.3854	12.7271	17.7732	18.0493	18.0168	12.3856	16.6048
271	17.8423	19.7475	13.3831	19.0391	17.4291	16.4857	12.0778	16.1399
271.5	17.8467	19.9801	12.4064	18.2372	18.5062	17.8127	12.2288	16.822
272	16.7797	19.0181	12.0975	17.0604	17.443	16.0703	12.13	15.9223
272.5	16.5257	18.4243	11.4674	16.5629	16.1464	16.7498	11.5662	14.8497
273	15.6695	18.5267	11.4923	16.4615	16.7074	15.2709	11.9177	14.6038
273.5	15.4912	18.0052	11.371	15.4893	15.8222	14.7356	11.1691	14.4909
274	16.9429	18.3977	12.3452	16.8113	17.0155	15.5868	11.8331	15.9136
274.5	15.2448	17.2133	12.3531	15.9929	15.3141	14.7559	12.6622	16.0123
275	15.5925	16.6528	11.5725	16.5384	15.9809	14.0414	11.4701	16.1409
275.5	13.7623	16.3998	10.2277	14.9054	14.6189	14.0923	11.4877	15.1423
276	13.8141	16.1443	10.8641	15.5054	14.1765	13.819	10.6632	14.5158
276.5	12.785	14.9324	10.9084	14.5997	14.0375	13.4213	10.1704	13.8582
277	12.614	14.2692	10.1636	14.6627	13.0771	12.6951	10.7031	13.7814
277.5	13.4723	14.5163	10.6798	13.7978	13.9367	12.6472	11.1973	13.3116
278	12.6896	12.9163	9.97929	12.4033	13.0167	12.0367	10.8537	13.9984
278.5	11.9009	12.4448	10.1997	13.3104	12.7709	10.8583	9.73849	12.9659
279	11.2646	11.6405	9.89519	12.5966	11.049	11.2483	10.879	11.9403
279.5	11.3295	11.9904	8.95605	13.0967	11.7347	10.4127	10.826	12.796
280	9.53796	10.7037	8.80208	11.2537	10.9105	9.91878	9.61403	10.6349
280.5	9.45623	9.84595	8.09999	12.2279	10.7386	10.1734	9.85495	11.34
281	9.70701	9.04739	8.71692	10.2645	10.4829	9.14375	8.78121	11.0447
281.5	7.87944	7.4867	7.98022	9.96133	9.11542	8.05427	8.53008	10.0502
282	8.71415	7.77503	6.84262	11.0144	9.11799	8.32845	8.3976	9.85402
282.5	8.79415	7.31822	7.91795	10.3154	9.33549	7.96352	9.08722	10.6155
283	7.72524	6.45066	6.81322	10.0527	8.59074	7.96718	8.72056	9.70404
283.5	6.7899	5.56323	6.71539	9.09758	8.08364	6.85654	7.85486	8.39872
284	7.26548	6.35259	7.58891	9.6855	8.81363	7.12507	8.67791	9.09964
284.5	6.85836	5.33264	6.48418	8.63503	7.01044	5.48539	7.41828	7.73639
285	6.44449	4.64874	6.74913	7.64377	6.51583	5.94471	8.06083	8.69264
285.5	5.26312	3.61064	6.48394	7.23039	5.97014	4.94986	7.39496	7.00731
286	5.6283	4.02774	6.31976	7.93231	5.77684	4.72307	6.08142	7.63811
286.5	4.22179	3.17667	6.14516	7.3326	6.10809	4.6733	6.34188	6.96872
287	5.00078	2.7202	6.36515	7.20489	6.1795	4.4121	6.94226	7.37232
287.5	4.75939	2.75619	6.84159	7.58114	5.53104	4.22646	6.67108	7.04396
288	4.66384	2.81718	6.51796	6.58786	5.42603	4.10862	7.04855	6.44067
288.5	4.28327	2.16676	5.96189	5.78503	3.98198	3.49301	5.47145	5.58315
289	4.40418	2.3761	5.91537	6.87611	3.79575	3.18661	5.54747	5.75014
289.5	4.59255	2.01032	5.56723	6.04033	4.97969	2.89882	6.38067	5.72523
290	3.8353	1.33503	5.16359	5.9095	3.76428	3.22754	5.88282	5.35688
290.5	3.65635	1.09807	5.02084	4.91444	3.11828	2.19846	5.02257	4.59976
291	3.95502	1.34162	5.57086	5.42071	4.21546	3.13191	5.24441	4.81514
291.5	3.73387	0.69506	4.95194	4.95783	3.15591	2.27993	5.02498	3.71475
292	3.14475	0.67258	4.75244	5.00288	3.33706	2.44727	4.8164	4.13191
292.5	3.35589	0.83202	4.35101	5.15919	2.62044	2.63212	3.97855	4.15334
293	2.75275	0.63856	4.68777	4.58912	2.88158	1.19045	4.51239	3.47736
293.5	3.09267	-0.0065	4.7666	4.4405	2.71751	1.54351	4.13475	3.06139
294	2.79052	1.01873	3.74329	4.64427	2.49152	1.50796	4.02626	3.06558
294.5	1.75201	-0.16165	3.455	3.40665	2.01321	0.45344	3.29791	1.87698
295	2.62786	-0.2477	3.62181	3.19561	2.5215	1.01272	3.22994	2.83634
295.5	2.13334	-0.47913	3.60589	3.82867	2.20665	0.81137	3.34288	2.57633
296	2.48558	-0.07877	4.11937	3.07531	2.03179	0.86609	3.09192	2.37467
296.5	2.20566	-0.03644	2.93341	2.65719	1.30088	0.37746	2.36987	1.53025
297	1.60714	0.14366	3.20028	2.63802	1.62736	0.97541	2.56691	1.29025
297.5	2.31568	-0.1702	3.50348	3.40507	1.9318	0.2425	2.46534	1.62851
298	1.71929	-0.05125	3.15642	2.38999	1.90781	0.43061	2.60114	1.66096
298.5	2.01678	-0.11229	2.41796	3.00413	1.25293	0.21524	2.54554	1.06835
299	1.90686	0.01888	2.67608	2.1563	1.13016	0.12621	1.9268	1.52074
299.5	1.72945	-0.37398	2.99052	2.0456	1.18815	0.49997	1.84644	0.91485
300	1.94904	0.50843	3.20334	2.41223	1.51697	0.46134	2.38649	1.00103
300.5	1.47562	-0.24063	2.48516	1.54807	0.87261	0.29666	1.84922	0.61994
301	1.17696	-1.04013	2.17326	2.17644	0.78685	-0.09347	1.34733	0.64845
301.5	1.56252	-0.36397	2.02623	1.73335	1.01035	0.19508	1.43391	0.58676
302	1.09814	0.21243	2.08714	2.24242	1.11662	-0.03772	1.0159	0.63175
302.5	0.78508	-0.50632	1.72215	1.23891	0.95786	0.02249	1.44931	0.40229
303	1.28107	0.08998	1.74141	1.78938	0.89892	0.5588	1.06241	0.37719
303.5	0.99446	-0.6858	0.65409	1.06151	0.17049	-0.91029	0.28148	-0.01617
304	1.04789	-0.44466	1.6527	1.09041	0.89833	-0.32909	0.9588	0.32217
304.5	0.69327	0.03218	1.69869	1.3227	0.48011	0.18027	1.25085	0.38032
305	0.99655	0.28793	1.46864	0.98223	0.99576	0.38014	1.15502	0.93962
305.5	1.22695	0.000343013	1.36094	0.94006	0.68838	0.21436	1.00101	0.64332
306	0.91325	-0.38806	0.58645	1.09799	0.13945	-0.19883	0.45	0.20572
306.5	0.83552	0.56245	1.55995	0.99491	0.60267	0.28757	0.77219	0.27178
307	0.76296	-0.26881	0.548	0.32789	0.46114	-0.07604	0.8801	0.37406
307.5	1.31518	0.72882	1.08236	1.27703	0.77053	0.56936	0.86079	0.3996
308	0.23861	-0.16515	0.28382	0.11153	-0.09687	-0.26705	0.20078	-0.23801
308.5	0.22386	-0.54617	0.14257	0.04583	-0.04787	-0.55585	-0.51845	-0.55834
309	0.60868	-0.2212	0.3405	0.37892	0.07391	-0.12079	-0.25032	0.10768
309.5	0.12463	-0.284	-0.15501	0.06671	-0.54459	-0.44756	0.14493	-0.94197
310	-0.28991	-0.17145	0.22222	-0.19279	0.0496	-0.4662	-0.31852	-0.59467
310.5	0.91567	0.10273	0.22415	0.40105	0.02822	-0.02708	0.05976	0.10002
311	-0.2148	-0.01445	-0.02712	0.28243	0.25066	-0.11122	0.03211	-0.07138
311.5	0.77531	0.1322	0.062	0.36229	0.35091	0.1817	0.43174	-0.25551
312	0.52804	-0.18915	0.11089	0.08157	-0.41665	-0.02726	-0.24327	-0.09387
312.5	0.6396	0.57894	0.74968	0.44753	0.54531	0.25193	0.27728	-0.01083
313	0.24406	0.41046	0.22593	0.69911	0.22649	0.12006	-0.07686	0.13428
313.5	0.2005	0.17576	0.2983	0.33544	-0.02983	0.36608	-0.07532	0.2547
314	0.62327	0.21549	0.22851	0.10439	0.18148	0.17622	0.11391	0.07324
314.5	0.53422	0.29096	0.3036	0.23444	0.11674	0.2217	0.12007	-0.2455
315	0.41349	0.45743	-0.02786	0.16342	-0.05895	-0.17609	-0.00997	-0.10756
315.5	0.39005	0.06079	-0.20985	-0.14504	0.13249	0.07055	-0.00252	0.28165
316	0.13056	-0.47694	-0.41947	-0.14336	-0.00917	0.04642	0.05438	0.00762
316.5	0.33313	0.06901	0.45705	0.07598	0.28988	-0.13524	0.37346	0.03048
317	0.55027	0.56442	0.06069	-0.00174	0.11298	0.16825	-0.10271	0.20075
317.5	0.1403	-0.20345	-0.15212	-0.29193	-0.57161	-0.04078	0.00632	-0.30047
318	0.07948	0.30167	0.12017	-0.15462	0.29684	0.04482	-0.4432	-0.48576
318.5	0.07213	0.12293	0.33566	0.11271	0.27743	0.30433	0.22494	0.1162
319	-0.23289	-0.23229	-0.57299	-0.13169	-0.5005	-0.60323	-0.48497	-0.55168
319.5	0.28233	-0.09341	-2.78137e-05	0.05295	0.08751	-0.0706	-0.14779	0.1477
320	0.21676	0.02532	0.35635	0.16307	-0.00843	-0.08119	0.11715	-0.14478
