# Supplementary material for: 5′-(CGA)n sequence-assisted pH-controlled assembly of supramolecular DNA nanostructure
Source: R Soc Open Sci. 2018 Aug 1;5(8):180123. doi: 10.1098/rsos.180123 (PMC6124056; doi:10.1098/rsos.180123)
Supplement: Electronic Supplementary Information for 5'-(CGA)n sequence-assisted pH controlled assembly of supramolecular DNA nanostructure [file rsos180123supp2.zip › raw data files-DATASETS-xls/SG1-CSG1-4.5-k-cd.xls]

## Sheet: Sheet1
200	-2.59101	8.06253	-10.6535	-10.6535	-2.96715	-2.59101	8.06853	8.06253	5.44457	8.41172
200.5	9.17588	10.2704	-1.09452	-3.15223	-2.83554	5.45517	8.19408	8.6074	5.63998	8.47552
201	9.78064	7.48928	2.29136	-5.07747	-2.68848	2.92143	8.33213	7.9989	5.85755	8.54604
201.5	-1.07155	9.91156	-10.9831	-3.1832	-2.52627	4.45052	8.48107	7.63372	6.09593	8.6222
202	-0.68679	4.26074	-4.94753	-2.51265	-2.34943	4.58645	8.63893	7.0991	6.35334	8.70277
202.5	20.7095	6.80475	13.9047	-1.4474	-2.15871	5.93062	8.80343	7.37802	6.62761	8.78632
203	-4.16304	6.63679	-10.7998	-2.31378	-1.95506	5.70162	8.97201	8.01539	6.91618	8.87123
203.5	10.3701	2.31187	8.05823	-1.79409	-1.73964	6.87421	9.14183	8.6683	7.21613	8.95577
204	-0.24572	8.14398	-8.3897	-0.93561	-1.51381	8.26715	9.30984	9.20276	7.52423	9.03805
204.5	11.7405	12.6557	-0.9152	-1.20017	-1.27908	8.31218	9.47284	9.51235	7.837	9.11608
205	12.2183	4.61063	7.60767	-0.81909	-1.03711	8.76979	9.6275	9.58888	8.15072	9.18783
205.5	2.71161	9.76308	-7.05147	-0.34863	-0.78965	9.3683	9.77044	9.71694	8.46155	9.2512
206	6.17259	13.2788	-7.10621	-0.14045	-0.53856	9.68114	9.89831	9.8216	8.76552	9.30408
206.5	15.2773	13.6017	1.6756	0.34268	-0.28576	10.3133	10.0078	9.97067	9.05866	9.34442
207	13.7148	12.2227	1.4921	0.3604	-0.03318	10.4018	10.0958	10.0413	9.33704	9.37023
207.5	17.2021	14.287	2.9151	0.26935	0.21724	10.3994	10.1593	10.1301	9.59684	9.37959
208	20.2264	12.1354	8.091	1.04559	0.46362	11.0195	10.1957	9.97393	9.8344	9.37078
208.5	4.62259	12.1299	-7.50731	1.4985	0.70412	11.6574	10.2025	10.1589	10.0463	9.34219
209	12.7672	12.1578	0.6094	0.99437	0.937	11.2088	10.1778	10.2144	10.2295	9.29246
209.5	14.9975	7.89094	7.10656	1.637	1.16065	11.8282	10.12	10.1912	10.3811	9.22044
210	11.2367	12.741	-1.5043	1.44839	1.37359	11.8051	10.0278	10.3567	10.4988	9.12524
210.5	16.7344	9.37854	7.35586	1.90689	1.5745	12.1143	9.90068	10.2074	10.5807	9.00623
211	14.571	12.7445	1.8265	2.05553	1.76225	12.0253	9.73836	9.96977	10.6253	8.86309
211.5	15.5651	12.0812	3.4839	1.92697	1.93588	11.8978	9.54117	9.9708	10.6317	8.69578
212	10.9925	9.96909	1.02341	2.32187	2.09465	12.0571	9.30988	9.73518	10.5992	8.50456
212.5	13.2142	11.7895	1.4247	2.87445	2.23801	12.1854	9.04575	9.311	10.528	8.29001
213	11.386	12.0374	-0.6514	2.88505	2.36561	11.7636	8.75052	8.8785	10.4186	8.05296
213.5	9.72151	9.70659	0.01492	3.05033	2.47731	11.5155	8.42633	8.46521	10.2719	7.79454
214	14.4316	6.00866	8.42294	2.9878	2.57314	11.0133	8.07571	8.0255	10.0893	7.51614
214.5	15.26	8.88464	6.37536	2.80348	2.65333	10.4015	7.70153	7.59803	9.8727	7.21938
215	9.49385	8.19239	1.30146	3.24165	2.71827	10.4101	7.30693	7.16845	9.62433	6.90606
215.5	11.3235	6.05765	5.26585	3.32182	2.7685	10.0313	6.89529	6.70944	9.3467	6.57821
216	9.79132	6.44832	3.343	3.05091	2.80469	9.54123	6.47014	6.49032	9.04263	6.23794
216.5	7.48556	4.41282	3.07274	3.10489	2.82762	9.12376	6.03511	6.01887	8.71512	5.88751
217	9.51491	6.71397	2.80094	2.91732	2.83816	8.56696	5.59385	5.64964	8.36738	5.52922
217.5	9.0301	4.63647	4.39363	2.90329	2.83725	8.09795	5.14999	5.19466	8.00266	5.16541
218	6.69364	3.87259	2.82105	2.91033	2.82587	7.58214	4.70705	4.6718	7.62429	4.79842
218.5	9.38238	2.67424	6.70814	2.95689	2.80501	7.20694	4.2684	4.25005	7.23553	4.43052
219	4.72988	2.78913	1.94075	2.9213	2.77569	6.72123	3.83717	3.79992	6.8396	4.06391
219.5	7.5147	1.89055	5.62415	2.96227	2.73887	6.32816	3.41627	3.3659	6.43956	3.70068
220	4.64581	3.29417	1.35164	3.06464	2.69552	5.99358	3.00827	2.92894	6.0383	3.34278
220.5	4.93184	1.44878	3.48306	2.76223	2.64651	5.43138	2.61542	2.66915	5.63848	2.99197
221	4.83744	1.39039	3.44705	2.64152	2.59268	4.90653	2.2396	2.265	5.24251	2.64983
221.5	3.29618	0.68247	2.61371	2.64966	2.53477	4.5499	1.88231	1.90024	4.8525	2.31773
222	2.7466	2.41284	0.33376	2.52408	2.47344	4.13982	1.54464	1.61575	4.47026	1.99682
222.5	0.80005	0.95495	-0.1549	2.42155	2.40926	3.76069	1.22732	1.33914	4.09727	1.68801
223	2.81422	0.1476	2.66662	2.44405	2.34269	3.5408	0.93065	1.09675	3.73469	1.39199
223.5	2.84588	1.37006	1.47582	2.39277	2.27412	3.12617	0.65461	0.7334	3.38334	1.10922
224	2.66971	-0.99023	3.65994	2.23095	2.20383	2.77166	0.39879	0.5407	3.04375	0.83992
224.5	1.61266	-0.57464	2.1873	2.14841	2.13201	2.46212	0.16248	0.31371	2.71612	0.58411
225	1.07135	0.53629	0.53506	1.98812	2.05878	2.08682	-0.0553	0.0987	2.40038	0.3416
225.5	1.55943	1.18676	0.37267	1.94411	1.98416	1.82486	-0.25581	-0.11926	2.0962	0.11204
226	1.35688	-1.21748	2.57436	1.78819	1.90815	1.55506	-0.44048	-0.23312	1.80305	-0.1051
226.5	0.3766	-0.4859	0.8625	1.67426	1.83066	1.27273	-0.61091	-0.40153	1.52019	-0.31048
227	2.13865	-1.21917	3.35782	1.5631	1.75158	1.04757	-0.76882	-0.51553	1.24673	-0.50485
227.5	0.5783	-0.92662	1.50493	1.45793	1.67077	0.8112	-0.91597	-0.64673	0.9817	-0.68907
228	1.07152	-1.05466	2.12618	1.37183	1.58807	0.62006	-1.05418	-0.75177	0.72402	-0.86405
228.5	0.31301	-0.4668	0.7798	1.46763	1.50333	0.48396	-1.18521	-0.98368	0.47262	-1.03071
229	1.98819	-1.6471	3.63529	1.54756	1.41642	0.35899	-1.31076	-1.18857	0.22643	-1.18999
229.5	-0.85082	-2.36965	1.51883	1.43233	1.3272	0.12554	-1.43246	-1.30679	-0.01559	-1.34279
230	0.16729	-0.18102	0.34831	1.41029	1.2356	-0.06845	-1.55178	-1.47875	-0.25438	-1.48998
230.5	-1.04467	-1.80224	0.75757	1.22579	1.14159	-0.33236	-1.67002	-1.55815	-0.49075	-1.63234
231	-0.000292218	-2.70101	2.70072	1.05782	1.04517	-0.62101	-1.78831	-1.67883	-0.7254	-1.77057
231.5	-1.81914	-2.65981	0.84067	1.04062	0.94644	-0.767	-1.90758	-1.80762	-0.95881	-1.90526
232	0.76992	-0.95601	1.72594	0.98801	0.84554	-1.01096	-2.02851	-1.99897	-1.19133	-2.03687
232.5	-2.41262	-0.91605	-1.49657	0.91574	0.74269	-1.21724	-2.15159	-2.13298	-1.42305	-2.16573
233	-0.69709	-1.40114	0.70405	0.82831	0.63818	-1.46629	-2.27705	-2.2946	-1.65387	-2.29204
233.5	-1.07186	-1.88965	0.81779	0.61123	0.53237	-1.75653	-2.4049	-2.36776	-1.88346	-2.41583
234	-1.48218	-1.94351	0.46133	0.49855	0.42573	-1.99516	-2.53492	-2.49371	-2.11127	-2.537
234.5	-0.65611	-3.38488	2.72877	0.32976	0.31875	-2.2486	-2.66668	-2.57836	-2.33652	-2.65527
235	-2.32403	-4.16729	1.84326	0.25067	0.21204	-2.49757	-2.79954	-2.74824	-2.55821	-2.77025
235.5	-3.02205	-2.80806	-0.21399	0.06169	0.10624	-2.82154	-2.93265	-2.88324	-2.77514	-2.88139
236	-2.00399	-2.92879	0.9248	-0.04789	0.00208	-3.04129	-3.06501	-2.99341	-2.98591	-2.98799
236.5	-3.928	-2.97531	-0.95269	-0.16221	-0.09968	-3.29136	-3.19546	-3.12915	-3.18894	-3.08926
237	-5.60353	-3.59172	-2.01181	-0.21699	-0.19822	-3.48679	-3.32267	-3.26979	-3.38248	-3.18426
237.5	-2.57853	-2.68339	0.10486	-0.43693	-0.29267	-3.71734	-3.44523	-3.28042	-3.56467	-3.272
238	-4.53943	-3.59703	-0.9424	-0.52146	-0.38215	-3.89379	-3.5616	-3.37233	-3.7335	-3.35135
238.5	-3.8002	-4.56764	0.76744	-0.67504	-0.46575	-4.17821	-3.67019	-3.50318	-3.8869	-3.42115
239	-5.84958	-4.52637	-1.32321	-0.64633	-0.54253	-4.27831	-3.76931	-3.63198	-4.02269	-3.48016
239.5	-5.11737	-3.04823	-2.06914	-0.78847	-0.61158	-4.48699	-3.85728	-3.69853	-4.1387	-3.52712
240	-5.38735	-4.07537	-1.31198	-0.86627	-0.67197	-4.64711	-3.93234	-3.78084	-4.23271	-3.56075
240.5	-5.26454	-3.17088	-2.09366	-0.95333	-0.72279	-4.82437	-3.99277	-3.87104	-4.30253	-3.57973
241	-5.91134	-4.7139	-1.19744	-1.04825	-0.76317	-4.96803	-4.03685	-3.91978	-4.34598	-3.5828
241.5	-6.11107	-5.02193	-1.08914	-1.24684	-0.79227	-5.10957	-4.06287	-3.86273	-4.36097	-3.5687
242	-6.3446	-5.12397	-1.22063	-1.24989	-0.8093	-5.1486	-4.0692	-3.8987	-4.34551	-3.53621
242.5	-6.08432	-3.57454	-2.50978	-1.34448	-0.8135	-5.24449	-4.05423	-3.90001	-4.29769	-3.48419
243	-5.93037	-5.31835	-0.61202	-1.32627	-0.80423	-5.17335	-4.01646	-3.84709	-4.21577	-3.41154
243.5	-5.76414	-2.96656	-2.79758	-1.26733	-0.78087	-5.02709	-3.95446	-3.75977	-4.09815	-3.31728
244	-6.23042	-4.95778	-1.27264	-1.19603	-0.74292	-4.96987	-3.8669	-3.77384	-3.94344	-3.20052
244.5	-6.34062	-4.2271	-2.11352	-1.15992	-0.68996	-4.84781	-3.75259	-3.68788	-3.75043	-3.06047
245	-4.91511	-4.13616	-0.77895	-1.1311	-0.62167	-4.68099	-3.61047	-3.54989	-3.51816	-2.89649
245.5	-5.91404	-3.06472	-2.84932	-1.05913	-0.53784	-4.40705	-3.43961	-3.34792	-3.2459	-2.70806
246	-5.07474	-3.94754	-1.1272	-0.91016	-0.43837	-4.07599	-3.23927	-3.16583	-2.93317	-2.4948
246.5	-5.91378	-4.19844	-1.71534	-0.75535	-0.32328	-3.69934	-3.00888	-2.94399	-2.5798	-2.25652
247	-4.24757	-4.60342	0.35585	-0.66053	-0.19272	-3.33887	-2.74805	-2.67834	-2.18587	-1.99315
247.5	-5.86246	-2.74102	-3.12144	-0.47948	-0.04695	-2.8597	-2.45663	-2.38022	-1.75179	-1.70484
248	-3.99778	-3.70738	-0.2904	-0.31978	0.11361	-2.35673	-2.13465	-2.03695	-1.27825	-1.39186
248.5	-4.40126	-2.96145	-1.43981	-0.21332	0.28845	-1.91542	-1.78242	-1.70209	-0.76627	-1.05472
249	-2.14971	-1.6523	-0.49741	0.10652	0.47691	-1.27469	-1.40044	-1.38121	-0.21717	-0.69408
249.5	-1.94698	-1.40871	-0.53827	0.23919	0.6782	-0.67293	-0.9895	-0.91212	0.3674	-0.31079
250	-1.14809	-3.03529	1.8872	0.50804	0.8914	-0.0146	-0.55064	-0.52263	0.98551	0.09411
250.5	-1.48774	-1.44805	-0.03969	0.81134	1.1155	0.78413	-0.08515	-0.02721	1.63489	0.51939
251	0.37015	-1.11786	1.48801	1.0887	1.34936	1.51873	0.40541	0.43002	2.31302	0.96366
251.5	0.99894	0.52293	0.47601	1.35363	1.59173	2.29334	0.91924	0.93971	3.01708	1.42535
252	3.15927	1.50408	1.65519	1.68808	1.84128	3.13652	1.45426	1.44844	3.744	1.90272
252.5	4.02882	1.47054	2.55828	1.97971	2.09659	3.94044	2.00818	1.96072	4.49047	2.39388
253	3.74719	3.47041	0.27678	2.27303	2.35617	4.85031	2.57847	2.57728	5.25298	2.89681
253.5	6.068	2.73909	3.32891	2.48267	2.61849	5.68924	3.16239	3.20657	6.02784	3.40935
254	6.46306	3.55985	2.90321	2.86988	2.88195	6.65362	3.75703	3.78373	6.81119	3.92924
254.5	4.68832	3.24743	1.44089	3.14841	3.14494	7.56709	4.35931	4.41867	7.59907	4.45412
255	9.93374	4.44746	5.48628	3.48809	3.40586	8.47683	4.96603	4.98874	8.38744	4.98158
255.5	9.11369	6.40898	2.70471	3.77705	3.66307	9.33859	5.57389	5.56154	9.17221	5.50914
256	10.6942	6.77063	3.92357	4.10291	3.915	10.2166	6.17954	6.11374	9.9493	6.0343
256.5	13.7378	7.42782	6.30998	4.32763	4.16009	11.0932	6.7796	6.7656	10.7147	6.55456
257	12.0243	7.20373	4.82057	4.65052	4.39684	12.0088	7.3707	7.35827	11.4643	7.06743
257.5	14.4502	8.60598	5.84422	4.91376	4.62384	12.8946	7.94955	7.98084	12.1943	7.57048
258	15.1654	9.65349	5.51191	5.18536	4.83974	13.711	8.51292	8.52567	12.9011	8.06134
258.5	15.0232	8.85959	6.16361	5.40211	5.0433	14.4407	9.05774	9.03858	13.581	8.53772
259	16.8331	11.2154	5.6177	5.59011	5.2334	15.1501	9.58111	9.56001	14.2309	8.99746
259.5	16.7256	11.1289	5.5967	5.82424	5.40902	15.8672	10.0803	10.043	14.8475	9.43852
260	18.247	11.6881	6.5589	5.98044	5.56928	16.4717	10.5529	10.4913	15.4283	9.85903
260.5	18.839	12.1661	6.6729	6.1132	5.71342	17.0339	10.9967	10.9207	15.9707	10.2573
261	18.3422	11.2902	7.052	6.33749	5.84084	17.709	11.4097	11.3715	16.4726	10.6317
261.5	19.3945	12.6677	6.7268	6.36113	5.95106	18.1142	11.7903	11.753	16.9322	10.9811
262	20.0045	12.3963	7.6082	6.52765	6.04375	18.5959	12.1374	12.0683	17.348	11.3042
262.5	20.7662	13.2612	7.505	6.63948	6.11872	18.9933	12.4498	12.3539	17.7189	11.6002
263	21.4013	13.3686	8.0327	6.66442	6.17591	19.2786	12.727	12.6142	18.0443	11.8683
263.5	22.5154	14.4465	8.0689	6.67877	6.21538	19.5851	12.9686	12.9063	18.3236	12.1082
264	21.4096	14.1436	7.266	6.64608	6.23732	19.7561	13.1748	13.11	18.5568	12.3195
264.5	21.4008	14.3268	7.074	6.6594	6.24203	19.8924	13.3457	13.233	18.7443	12.5023
265	21.7645	14.5063	7.2582	6.59122	6.22993	20.0051	13.4821	13.4139	18.8865	12.6566
265.5	21.675	15.5449	6.1301	6.58413	6.20149	20.0457	13.5848	13.4615	18.9843	12.7828
266	21.1804	13.9464	7.234	6.54755	6.1573	20.0478	13.6549	13.5003	19.0388	12.8815
266.5	20.5165	14.2943	6.2222	6.48752	6.098	19.979	13.6938	13.4915	19.0514	12.9534
267	21.5655	14.5175	7.048	6.3877	6.02428	19.8522	13.703	13.4645	19.0236	12.9993
267.5	20.0646	13.9872	6.0774	6.27042	5.9369	19.7382	13.6842	13.4677	18.9571	13.0202
268	21.158	14.2903	6.8677	6.18526	5.83663	19.6401	13.6391	13.4548	18.8538	13.0172
268.5	20.6292	13.9099	6.7193	5.9966	5.72426	19.4497	13.5696	13.4531	18.7158	12.9916
269	20.8699	13.9363	6.9336	5.8572	5.60061	19.2428	13.4777	13.3856	18.5451	12.9445
269.5	19.6859	14.5066	5.1793	5.67728	5.4665	18.9372	13.3653	13.2599	18.3438	12.8773
270	18.7248	13.698	5.0268	5.47252	5.32274	18.5891	13.2343	13.1166	18.1142	12.7914
270.5	18.5721	12.7271	5.845	5.25694	5.17013	18.2442	13.0867	12.9872	17.8584	12.6883
271	17.8423	13.3831	4.4592	5.072	5.00946	17.8927	12.9244	12.8207	17.5787	12.5692
271.5	17.8467	12.4064	5.4403	4.89337	4.8415	17.561	12.749	12.6676	17.2771	12.4356
272	16.7797	12.0975	4.6822	4.75658	4.667	17.2016	12.5624	12.445	16.956	12.2889
272.5	16.5257	11.4674	5.0583	4.53527	4.48667	16.8304	12.366	12.2951	16.6172	12.1305
273	15.6695	11.4923	4.1772	4.34116	4.30123	16.4603	12.1614	12.1192	16.2628	11.9616
273.5	15.4912	11.371	4.1202	4.15417	4.11135	16.0509	11.9499	11.8967	15.8948	11.7834
274	16.9429	12.3452	4.5977	3.94051	3.91769	15.6298	11.7329	11.6893	15.515	11.5973
274.5	15.2448	12.3531	2.8917	3.72006	3.72089	15.1617	11.5114	11.4417	15.1252	11.4043
275	15.5925	11.5725	4.02	3.49089	3.52156	14.7249	11.2864	11.234	14.7271	11.2055
275.5	13.7623	10.2277	3.5346	3.20951	3.32033	14.2052	11.0589	10.9957	14.3222	11.0019
276	13.8141	10.8641	2.95	3.0772	3.11778	13.7664	10.8298	10.6892	13.9122	10.7944
276.5	12.785	10.9084	1.8766	2.91118	2.9145	13.3691	10.5997	10.458	13.4985	10.584
277	12.614	10.1636	2.4504	2.71386	2.71108	12.9353	10.3693	10.2214	13.0825	10.3714
277.5	13.4723	10.6798	2.7925	2.53847	2.50808	12.4932	10.1392	9.9547	12.6655	10.1575
278	12.6896	9.97929	2.71031	2.30792	2.30607	12.0699	9.90996	9.76201	12.2488	9.94275
278.5	11.9009	10.1997	1.7012	2.1356	2.10562	11.6731	9.68207	9.53747	11.8336	9.72794
279	11.2646	9.89519	1.36941	1.92108	1.90729	11.2698	9.45599	9.34874	11.4209	9.51361
279.5	11.3295	8.95605	2.37345	1.70516	1.71164	10.8536	9.23213	9.14841	11.0119	9.30028
280	9.53796	8.80208	0.73588	1.5127	1.51921	10.459	9.01088	8.94636	10.6076	9.08842
280.5	9.45623	8.09999	1.35624	1.25185	1.33052	9.95021	8.79261	8.69836	10.209	8.87845
281	9.70701	8.71692	0.99009	1.08161	1.14612	9.54045	8.57767	8.45884	9.81686	8.67074
281.5	7.87944	7.98022	-0.10078	0.83752	0.96649	9.10712	8.36636	8.2696	9.43211	8.46562
282	8.71415	6.84262	1.87153	0.62197	0.79211	8.74319	8.15898	8.12121	9.05549	8.26338
282.5	8.79415	7.91795	0.8762	0.43683	0.62345	8.36195	7.95579	7.92512	8.6877	8.06425
283	7.72524	6.81322	0.91202	0.30132	0.46092	8.02672	7.75702	7.7254	8.32935	7.86843
283.5	6.7899	6.71539	0.07451	0.16431	0.30491	7.70586	7.56284	7.54155	7.98098	7.67607
284	7.26548	7.58891	-0.32343	-0.000518	0.15577	7.32038	7.3734	7.3209	7.64304	7.48727
284.5	6.85836	6.48418	0.37418	-0.16351	0.0138	6.95905	7.18878	7.12256	7.3159	7.3021
285	6.44449	6.74913	-0.30464	-0.29619	-0.12073	6.64122	7.00902	6.93741	6.99984	7.12057
285.5	5.26312	6.48394	-1.22082	-0.39969	-0.24762	6.33999	6.83408	6.73968	6.69505	6.94267
286	5.6283	6.31976	-0.69146	-0.55894	-0.3667	6.0126	6.66388	6.57153	6.40162	6.76832
286.5	4.22179	6.14516	-1.92337	-0.62818	-0.47785	5.76531	6.49825	6.39349	6.11957	6.59742
287	5.00078	6.36515	-1.36437	-0.75983	-0.58102	5.49717	6.33697	6.257	5.84882	6.42984
287.5	4.75939	6.84159	-2.0822	-0.86639	-0.67619	5.2326	6.17976	6.09899	5.58921	6.26539
288	4.66384	6.51796	-1.85412	-0.90047	-0.76337	5.02904	6.02627	5.92951	5.3405	6.10388
288.5	4.28327	5.96189	-1.67862	-1.04345	-0.84266	4.75056	5.8761	5.79401	5.10241	5.94507
289	4.40418	5.91537	-1.51119	-1.11825	-0.91414	4.50391	5.72881	5.62216	4.87457	5.78871
289.5	4.59255	5.56723	-0.97468	-1.21364	-0.97796	4.28023	5.58394	5.49387	4.65659	5.63455
290	3.8353	5.16359	-1.32829	-1.28197	-1.0343	4.10806	5.44098	5.39003	4.44801	5.48231
290.5	3.65635	5.02084	-1.36449	-1.29814	-1.08334	3.90567	5.29944	5.20381	4.24839	5.33172
291	3.95502	5.57086	-1.61584	-1.37683	-1.12529	3.69562	5.15881	5.07245	4.05724	5.18253
291.5	3.73387	4.95194	-1.21807	-1.41216	-1.16036	3.53046	5.01863	4.94263	3.8741	5.03447
292	3.14475	4.75244	-1.60769	-1.42081	-1.1888	3.38871	4.87844	4.80952	3.69852	4.88733
292.5	3.35589	4.35101	-0.99512	-1.4092	-1.21083	3.24425	4.73785	4.65345	3.53007	4.74089
293	2.75275	4.68777	-1.93502	-1.36304	-1.22667	3.15165	4.59653	4.51469	3.36833	4.59501
293.5	3.09267	4.7666	-1.67393	-1.3589	-1.23656	3.0208	4.45422	4.3797	3.21298	4.44954
294	2.79052	3.74329	-0.95277	-1.32579	-1.24071	2.90839	4.31073	4.23417	3.06369	4.3044
294.5	1.75201	3.455	-1.70299	-1.292	-1.23932	2.78086	4.16598	4.07286	2.92022	4.15954
295	2.62786	3.62181	-0.99395	-1.26471	-1.23262	2.6566	4.01996	3.92132	2.78237	4.01498
295.5	2.13334	3.60589	-1.47255	-1.22281	-1.22078	2.54294	3.87276	3.76575	2.64999	3.87077
296	2.48558	4.11937	-1.63379	-1.22339	-1.20401	2.40316	3.72458	3.62655	2.523	3.72701
296.5	2.20566	2.93341	-0.72775	-1.20774	-1.18251	2.28115	3.57568	3.48889	2.40133	3.58384
297	1.60714	3.20028	-1.59314	-1.17157	-1.15645	2.18614	3.42643	3.35771	2.28498	3.44144
297.5	2.31568	3.50348	-1.1878	-1.09332	-1.12607	2.06772	3.27724	3.16104	2.17396	3.30003
298	1.71929	3.15642	-1.43713	-1.06879	-1.09156	1.96028	3.12859	3.02907	2.0683	3.15986
298.5	2.01678	2.41796	-0.40118	-1.0447	-1.05316	1.86222	2.981	2.90692	1.96803	3.02119
299	1.90686	2.67608	-0.76922	-1.02378	-1.01115	1.76785	2.83502	2.79163	1.87316	2.88431
299.5	1.72945	2.99052	-1.26107	-0.95174	-0.9658	1.70682	2.6912	2.65855	1.7837	2.7495
300	1.94904	3.20334	-1.2543	-0.87171	-0.91744	1.61964	2.55009	2.49135	1.6996	2.61704
300.5	1.47562	2.48516	-1.00954	-0.86258	-0.86643	1.54144	2.41218	2.40402	1.62077	2.4872
301	1.17696	2.17326	-0.9963	-0.78586	-0.81316	1.50188	2.27796	2.28774	1.54706	2.36022
301.5	1.56252	2.02623	-0.46371	-0.73679	-0.75808	1.44937	2.14782	2.18616	1.47825	2.23633
302	1.09814	2.08714	-0.989	-0.67969	-0.70167	1.37358	2.02209	2.05327	1.41405	2.11572
302.5	0.78508	1.72215	-0.93707	-0.61109	-0.64443	1.28311	1.90102	1.8942	1.35408	1.99852
303	1.28107	1.74141	-0.46034	-0.57125	-0.58693	1.21923	1.78475	1.79049	1.29791	1.88484
303.5	0.99446	0.65409	0.34037	-0.49634	-0.52973	1.15993	1.67333	1.65627	1.245	1.77474
304	1.04789	1.6527	-0.60481	-0.46932	-0.47344	1.05571	1.56671	1.52502	1.19478	1.66822
304.5	0.69327	1.69869	-1.00542	-0.38417	-0.41867	1.02356	1.46475	1.40773	1.14659	1.56526
305	0.99655	1.46864	-0.47209	-0.37563	-0.36602	0.9343	1.36722	1.30993	1.09975	1.46578
305.5	1.22695	1.36094	-0.13399	-0.31633	-0.31609	0.88904	1.27381	1.20537	1.05357	1.36967
306	0.91325	0.58645	0.3268	-0.2492	-0.26946	0.84098	1.18414	1.09018	1.00733	1.27679
306.5	0.83552	1.55995	-0.72443	-0.20343	-0.22665	0.7886	1.0978	0.99204	0.96035	1.18699
307	0.76296	0.548	0.21495	-0.16232	-0.18813	0.73934	1.01435	0.90167	0.91197	1.10011
307.5	1.31518	1.08236	0.23282	-0.12638	-0.15432	0.70028	0.93335	0.82667	0.86164	1.01596
308	0.23861	0.28382	-0.04521	-0.09205	-0.12553	0.66271	0.85439	0.75476	0.80887	0.9344
308.5	0.22386	0.14257	0.08129	-0.04326	-0.10198	0.64016	0.77708	0.68342	0.75332	0.85529
309	0.60868	0.3405	0.26818	0.01188	-0.08377	0.62529	0.70115	0.61342	0.69477	0.77854
309.5	0.12463	-0.15501	0.27964	0.05429	-0.07089	0.58965	0.62637	0.53537	0.6332	0.70409
310	-0.28991	0.22222	-0.51213	0.06267	-0.0632	0.5551	0.55266	0.49242	0.56874	0.63193
310.5	0.91567	0.22415	0.69152	0.08191	-0.06039	0.52651	0.48005	0.4446	0.50175	0.56214
311	-0.2148	-0.02712	-0.18768	0.14171	-0.06204	0.52079	0.40873	0.37908	0.4328	0.49483
311.5	0.77531	0.062	0.7133	0.17229	-0.06757	0.48654	0.33903	0.31425	0.36265	0.43022
312	0.52804	0.11089	0.41714	0.17602	-0.07625	0.44064	0.27146	0.26462	0.29232	0.36857
312.5	0.6396	0.74968	-0.11008	0.15241	-0.08724	0.40699	0.20666	0.25458	0.223	0.31024
313	0.24406	0.22593	0.01813	0.19499	-0.09954	0.36426	0.14543	0.16927	0.1561	0.25564
313.5	0.2005	0.2983	-0.0978	0.19768	-0.11204	0.34503	0.08872	0.14735	0.0932	0.20524
314	0.62327	0.22851	0.39476	0.18279	-0.12356	0.30109	0.03758	0.11831	0.03603	0.15958
314.5	0.53422	0.3036	0.23062	0.19711	-0.13278	0.30717	-0.00684	0.11005	-0.01355	0.11923
315	0.41349	-0.02786	0.44136	0.1898	-0.13837	0.3015	-0.04333	0.1117	-0.05361	0.08476
315.5	0.39005	-0.20985	0.5999	0.20034	-0.13893	0.30031	-0.07062	0.09997	-0.08214	0.05679
316	0.13056	-0.41947	0.55003	0.19299	-0.13306	0.30266	-0.08749	0.10968	-0.09717	0.03589
316.5	0.33313	0.45705	-0.12392	0.19825	-0.11937	0.26518	-0.09273	0.06693	-0.09676	0.02261
317	0.55027	0.06069	0.48958	0.23488	-0.0965	0.27178	-0.08524	0.0369	-0.07905	0.01745
317.5	0.1403	-0.15212	0.29243	0.22073	-0.06317	0.21596	-0.06405	-0.00476	-0.04236	0.02082
318	0.07948	0.12017	-0.0407	0.15408	-0.0182	0.17467	-0.02833	0.02059	0.01483	0.03303
318.5	0.07213	0.33566	-0.26352	0.13723	0.0395	0.15834	0.02249	0.0211	0.09377	0.05427
319	-0.23289	-0.57299	0.3401	0.03573	0.11085	0.08356	0.08877	0.04783	0.19545	0.0846
319.5	0.28233	-2.78137e-05	0.28236	0.16095	0.19661	0.08873	0.17057	-0.07222	0.32052	0.12391
320	0.21676	0.35635	-0.1396	-0.1396	0.29735	0.21676	0.26764	0.35635	0.46927	0.17192
