# Supplementary material for: 5′-(CGA)n sequence-assisted pH-controlled assembly of supramolecular DNA nanostructure
Source: R Soc Open Sci. 2018 Aug 1;5(8):180123. doi: 10.1098/rsos.180123 (PMC6124056; doi:10.1098/rsos.180123)
Supplement: Electronic Supplementary Information for 5'-(CGA)n sequence-assisted pH controlled assembly of supramolecular DNA nanostructure [file rsos180123supp2.zip › raw data files-DATASETS-xls/SG2-CSG2-4.5-k-cd.xls]

## Sheet: Sheet1
200	0.49044	-3.37587	3.86631	15.2276	5.84065	9.38695	3.86631	-0.91515	0.49044	-3.37587	4.48723	-0.28821
200.5	2.99133	7.17644	-4.18511	10.9384	-0.92356	11.862	-3.33428	-0.89769	0.3305	3.66478	4.63563	1.32093
201	-2.49027	7.19377	-9.68404	16.7065	6.04508	10.6614	-1.95705	-0.87459	1.40555	3.36259	4.79976	2.77058
201.5	9.35894	6.82588	2.53306	18.8937	9.90865	8.98505	-1.44263	-0.84524	3.55044	4.99306	4.97847	4.06076
202	-3.32271	-1.00726	-2.31545	11.9852	12.675	-0.6898	-1.21375	-0.80908	4.73864	5.95239	5.17032	5.19146
202.5	10.6682	11.5492	-0.881	7.51397	3.44594	4.06803	0.17369	-0.7656	6.42398	6.2503	5.37359	6.16268
203	7.15713	6.58929	0.56784	7.96984	11.2375	-3.26766	-1.14498	-0.71441	5.65302	6.798	5.58629	6.97442
203.5	13.8703	6.25058	7.61972	7.25945	4.74986	2.50959	-1.03045	-0.65519	6.12648	7.15693	5.80622	7.62669
204	3.92438	12.3695	-8.44512	17.8331	7.98972	9.84338	-1.37716	-0.58776	6.32009	7.69725	6.03094	7.58951
204.5	18.9074	9.44223	9.46517	11.9982	9.40739	2.59081	-1.65661	-0.51203	6.51778	8.17439	6.25788	7.94576
205	9.10867	5.7395	3.36917	16.9371	8.15847	8.77863	-1.13725	-0.42805	6.87338	8.01063	6.48431	8.07723
205.5	-0.93416	11.9759	-12.9101	8.19573	11.9893	-3.79357	-0.93283	-0.33599	7.16368	8.09651	6.70745	8.23781
206	3.75963	7.6449	-3.88527	13.3662	11.5268	1.8394	-0.60287	-0.23615	7.55516	8.15803	6.92445	8.38209
206.5	10.9171	9.54272	1.37438	11.7736	5.16986	6.60374	-0.58107	-0.12898	8.00787	8.58894	7.13248	8.46573
207	7.49078	9.43716	-1.94638	14.4901	8.30708	6.18302	-0.1844	-0.01504	8.36104	8.54544	7.32878	8.53584
207.5	6.22686	13.7282	-7.50134	16.1964	10.4888	5.7076	0.33499	0.105	8.88985	8.55486	7.51068	8.56229
208	9.31751	9.77103	-0.45352	15.4535	11.9051	3.5484	0.28966	0.23033	8.72735	8.4377	7.67565	8.57169
208.5	5.27442	13.5999	-8.32548	17.3228	10.9455	6.3773	0.50904	0.36006	9.22967	8.72063	7.82136	8.59193
209	11.1219	10.8604	0.2615	15.0691	9.98414	5.08496	0.69228	0.4932	9.18449	8.49221	7.94571	8.54091
209.5	9.54019	8.66314	0.87705	7.72532	9.19972	-1.4744	0.71541	0.62869	9.20567	8.49026	8.04686	8.4389
210	10.963	4.24668	6.71632	14.8074	14.1575	0.6499	0.52987	0.76541	8.94397	8.4141	8.12324	8.28276
210.5	8.39664	8.73225	-0.33561	12.4097	8.15525	4.25445	1.0378	0.90221	9.13426	8.09645	8.17364	8.13035
211	12.027	9.26425	2.76275	11.6142	11.1443	0.4699	0.74022	1.0379	8.63018	7.88996	8.19714	7.9411
211.5	11.2037	6.97686	4.22684	9.3099	6.67645	2.63345	0.86851	1.17131	8.5835	7.71499	8.19317	7.72452
212	12.9107	10.7542	2.1565	13.7054	11.1571	2.5483	1.47853	1.30127	8.8487	7.37017	8.16152	7.4569
212.5	11.8082	7.39682	4.41138	10.7055	13.4812	-2.7757	1.73975	1.42666	8.90102	7.16127	8.10231	7.18431
213	11.8205	6.08902	5.73148	10.1021	7.27689	2.82521	1.76968	1.54642	8.67547	6.90579	8.01601	6.85429
213.5	10.73	7.42923	3.30077	11.0369	8.45696	2.57994	1.92644	1.65954	8.56279	6.63635	7.90338	6.52575
214	5.29652	3.89668	1.39984	8.94674	7.81546	1.13128	2.15961	1.76512	8.42673	6.26712	7.76551	6.2067
214.5	9.23511	6.06603	3.16908	11.0753	12.2895	-1.2142	2.33747	1.86234	8.23638	5.89891	7.60373	5.8709
215	9.53874	5.83882	3.69992	7.72953	10.2374	-2.50787	2.70166	1.95052	8.14492	5.44326	7.41963	5.53502
215.5	7.68664	6.54039	1.14625	11.7684	6.91111	4.85729	2.76342	2.02908	7.80845	5.04503	7.21501	5.19665
216	7.32789	4.34675	2.98114	5.55258	4.57567	0.97691	2.77283	2.09758	7.49133	4.7185	6.99181	4.83793
216.5	8.68146	4.42829	4.25317	8.1894	6.05954	2.12986	2.54049	2.1557	7.14358	4.60309	6.75212	4.48979
217	6.30562	4.27996	2.02566	5.61365	6.84732	-1.23367	2.65586	2.20327	6.92117	4.26531	6.49812	4.14552
217.5	7.94145	1.36516	6.57629	4.71024	4.32281	0.38743	2.58839	2.24024	6.47209	3.8837	6.232	3.82332
218	5.69598	3.35548	2.3405	4.36873	5.43238	-1.06365	2.59148	2.26669	6.13209	3.54061	5.95599	3.51862
218.5	5.06754	2.42226	2.64528	3.38881	4.50199	-1.11318	2.61262	2.28283	5.74088	3.12826	5.67228	3.22667
219	5.27846	3.15582	2.12264	6.07167	4.37035	1.70132	2.54365	2.28896	5.37107	2.82741	5.38295	2.91986
219.5	4.67369	2.70114	1.97255	4.55989	4.9687	-0.40881	2.36195	2.28551	4.97718	2.61522	5.09001	2.61206
220	2.82538	4.4974	-1.67202	3.41624	4.04372	-0.62748	2.27218	2.27296	4.57784	2.30566	4.79532	2.3103
220.5	4.55877	0.56594	3.99283	2.2341	1.7201	0.514	2.26026	2.25189	4.38406	2.1238	4.50058	2.03638
221	2.98782	2.20852	0.7793	4.39505	3.90125	0.4938	2.25388	2.22293	4.10312	1.84923	4.20728	1.79132
221.5	2.71024	0.90468	1.80556	3.55489	3.72757	-0.17268	2.27792	2.18675	3.81237	1.53445	3.91672	1.55878
222	1.61213	0.49977	1.11236	-0.48231	2.27278	-2.75509	2.30553	2.14404	3.54327	1.23774	3.62999	1.34126
222.5	2.2694	1.36164	0.90776	0.4709	-0.5531	1.024	2.15908	2.0955	3.27829	1.11921	3.34796	1.12322
223	2.8364	0.28766	2.54874	0.65467	-0.51352	1.16819	2.01333	2.04182	2.93203	0.9187	3.07124	0.92498
223.5	0.79998	-0.27605	1.07603	0.64686	1.57095	-0.92409	1.94499	1.98367	2.6579	0.71291	2.80026	0.73152
224	2.70373	-1.60024	4.30397	1.90365	1.10059	0.80306	1.77189	1.92169	2.38586	0.61397	2.53521	0.54553
224.5	3.13032	0.44537	2.68495	0.41533	-0.52413	0.93945	1.70437	1.85646	2.07412	0.36976	2.27609	0.37225
225	2.56292	-0.12434	2.68726	0.48751	0.35958	0.12793	1.61279	1.7885	1.82339	0.2106	2.02271	0.20124
225.5	1.97322	0.78423	1.18899	-0.27737	1.56386	-1.84124	1.52412	1.71826	1.56703	0.04291	1.7747	0.02976
226	0.74664	-0.30981	1.05646	-0.25392	1.21928	-1.4732	1.48966	1.64615	1.40623	-0.08342	1.53156	-0.14837
226.5	0.45199	-0.64981	1.1018	-0.76364	-0.69153	-0.07211	1.64512	1.57245	1.26011	-0.38501	1.29268	-0.3126
227	2.21153	-0.79814	3.00967	-1.99024	-0.48844	-1.5018	1.51527	1.4974	1.04785	-0.46742	1.05734	-0.47697
227.5	2.27006	-2.03067	4.30073	-0.09352	-1.34794	1.25442	1.55354	1.42116	0.88663	-0.66691	0.82477	-0.62901
228	0.95921	-0.87738	1.83659	-0.41128	-0.37538	-0.03589	1.51656	1.3438	0.71802	-0.79853	0.59414	-0.76573
228.5	0.70326	1.38335	-0.68009	-1.5536	0.41834	-1.97194	1.48305	1.26534	0.59206	-0.89099	0.36464	-0.89878
229	0.025	-0.58432	0.60932	-1.26698	-0.91151	-0.35547	1.37832	1.18573	0.35341	-1.02491	0.13547	-1.02844
229.5	-0.54756	-0.86487	0.31731	-1.01923	-1.6488	0.62957	1.24577	1.10488	0.10648	-1.13929	-0.09415	-1.1559
230	1.14041	-1.10824	2.24865	-2.47067	-1.2348	-1.23587	1.26255	1.02266	-0.02325	-1.2858	-0.32488	-1.27581
230.5	-2.09744	-2.74991	0.65247	-0.83779	-1.22441	0.38662	1.05388	0.93889	-0.28681	-1.34069	-0.55733	-1.41191
231	-1.20081	-1.55661	0.3558	-2.5658	-2.15737	-0.40843	0.9255	0.85341	-0.61299	-1.53849	-0.79197	-1.54069
231.5	-1.13066	-1.03659	-0.09407	-2.34224	-1.8148	-0.52744	0.79969	0.76604	-0.86884	-1.66853	-1.02914	-1.66453
232	0.65391	-0.45714	1.11105	-2.72789	-1.99709	-0.7308	0.70227	0.67661	-1.14379	-1.84606	-1.26904	-1.79767
232.5	-0.82771	-3.0423	2.21459	-1.88268	-1.10778	-0.7749	0.63815	0.585	-1.33613	-1.97427	-1.51171	-1.93517
233	-0.74776	-1.49429	0.74653	-2.61554	-2.18341	-0.43213	0.61733	0.49111	-1.48107	-2.09841	-1.75699	-2.08096
233.5	-1.04278	-2.77882	1.73604	-1.87361	-2.73231	0.8587	0.44019	0.39489	-1.78305	-2.22324	-2.00458	-2.23602
234	-1.50477	-2.38581	0.88104	-4.89522	-2.67218	-2.22304	0.21173	0.29636	-2.11133	-2.32306	-2.25397	-2.39897
234.5	-1.53689	-1.81155	0.27466	-3.99463	-2.91301	-1.08162	0.10173	0.19562	-2.3614	-2.46313	-2.50446	-2.55655
235	-3.69696	-1.98641	-1.71055	-2.43357	-3.67184	1.23827	0.11113	0.09284	-2.64617	-2.75731	-2.7552	-2.71805
235.5	-3.33689	-2.5719	-0.76499	-4.70714	-5.41623	0.70909	-0.03659	-0.01173	-2.96001	-2.92343	-3.00512	-2.89055
236	-2.4432	-3.93869	1.49549	-5.49984	-5.07095	-0.42889	-0.06806	-0.11772	-3.1645	-3.09645	-3.25301	-3.0606
236.5	-3.8852	-2.97248	-0.91272	-4.9116	-5.28558	0.37398	-0.20792	-0.2247	-3.47566	-3.26775	-3.49747	-3.23331
237	-5.02428	-4.49983	-0.52445	-6.13248	-5.30502	-0.82746	-0.31562	-0.33214	-3.70838	-3.39276	-3.73698	-3.40313
237.5	-3.8333	-3.37524	-0.45806	-6.41685	-5.18789	-1.22896	-0.36807	-0.4394	-3.90956	-3.54149	-3.96984	-3.56519
238	-4.9005	-3.65407	-1.24643	-5.1316	-4.91177	-0.21983	-0.48197	-0.54578	-4.17497	-3.693	-4.19425	-3.71314
238.5	-4.06182	-3.51509	-0.54673	-4.56285	-5.73267	1.16982	-0.62857	-0.65049	-4.51906	-3.89049	-4.40829	-3.84652
239	-3.17168	-3.75317	0.58149	-6.40434	-6.19072	-0.21362	-0.82768	-0.75267	-4.76059	-3.93291	-4.60997	-3.98346
239.5	-5.33789	-3.91894	-1.41895	-6.2796	-5.26284	-1.01676	-0.90026	-0.85139	-5.03497	-4.13471	-4.79721	-4.12223
240	-5.93687	-4.5261	-1.41077	-6.86592	-6.52763	-0.33829	-1.06072	-0.94568	-5.29941	-4.2387	-4.96788	-4.25539
240.5	-5.29261	-4.37915	-0.91346	-8.13115	-7.0734	-1.05775	-1.17958	-1.03454	-5.52592	-4.34634	-5.11982	-4.3744
241	-6.41607	-5.97114	-0.44493	-7.9645	-6.06907	-1.89543	-1.30349	-1.11693	-5.76246	-4.45898	-5.25087	-4.46704
241.5	-7.82094	-4.7373	-3.08364	-6.90222	-7.19691	0.29469	-1.31367	-1.19182	-5.86768	-4.55402	-5.35888	-4.53393
242	-5.6599	-5.19038	-0.46952	-10.0785	-8.65947	-1.41903	-1.3903	-1.25816	-6.02647	-4.63616	-5.44173	-4.58302
242.5	-6.63856	-5.39072	-1.24784	-8.13975	-8.44709	0.30734	-1.4964	-1.31494	-6.19502	-4.69862	-5.49739	-4.61846
243	-7.91535	-5.87539	-2.03996	-7.76277	-6.88467	-0.8781	-1.6315	-1.36118	-6.26006	-4.62856	-5.52388	-4.62086
243.5	-6.23028	-5.27476	-0.95552	-8.88709	-7.72783	-1.15926	-1.74251	-1.39596	-6.29351	-4.55101	-5.51935	-4.60507
244	-7.76585	-4.82427	-2.94158	-8.75162	-7.36833	-1.38329	-1.81091	-1.41841	-6.30757	-4.49666	-5.48208	-4.57225
244.5	-7.94848	-5.39437	-2.55411	-8.67407	-6.85563	-1.81844	-1.81025	-1.42774	-6.28959	-4.47934	-5.41049	-4.51496
245	-6.86591	-4.10282	-2.76309	-8.1188	-6.82322	-1.29558	-1.79188	-1.42325	-6.25593	-4.46405	-5.30321	-4.43779
245.5	-7.60721	-6.53927	-1.06794	-7.78383	-6.52223	-1.2616	-1.89999	-1.40435	-6.25152	-4.35153	-5.15902	-4.34141
246	-7.65395	-5.37859	-2.27536	-7.05941	-7.09807	0.03866	-1.83993	-1.37054	-6.06354	-4.22361	-4.97696	-4.22423
246.5	-7.16739	-5.0768	-2.09059	-7.71766	-5.64759	-2.07007	-1.75674	-1.32146	-5.84709	-4.09035	-4.75629	-4.08187
247	-7.45049	-4.62757	-2.82292	-8.17336	-6.83274	-1.34062	-1.68682	-1.25685	-5.63864	-3.95182	-4.49652	-3.90289
247.5	-6.32744	-4.36235	-1.96509	-7.39227	-6.70887	-0.6834	-1.68795	-1.17661	-5.37725	-3.6893	-4.19742	-3.68424
248	-7.30653	-4.62561	-2.68092	-6.35569	-6.53527	0.17958	-1.48139	-1.08073	-4.9386	-3.4572	-3.85905	-3.42634
248.5	-6.65706	-5.50018	-1.15688	-5.61198	-5.58675	-0.02523	-1.47373	-0.96937	-4.6381	-3.16437	-3.48175	-3.14781
249	-5.51117	-1.22087	-4.2903	-6.27722	-5.19873	-1.07849	-1.40159	-0.84279	-4.2218	-2.82021	-3.06616	-2.84749
249.5	-5.86061	-2.56101	-3.2996	-5.62356	-4.88374	-0.73982	-1.23207	-0.70142	-3.68811	-2.45603	-2.61321	-2.51934
250	-4.18471	-2.01656	-2.16815	-4.29784	-3.46482	-0.83302	-1.00523	-0.54578	-3.12874	-2.12351	-2.12412	-2.15855
250.5	-4.45086	-3.22108	-1.22978	-3.33113	-3.56177	0.23064	-0.81238	-0.37653	-2.57599	-1.7636	-1.60042	-1.77075
251	-3.22047	-3.13292	-0.08755	-3.9885	-2.5641	-1.4244	-0.58725	-0.19445	-1.97343	-1.38618	-1.04391	-1.36064
251.5	-3.06145	-0.94015	-2.1213	-1.28547	-1.31176	0.02629	-0.32938	-0.000409153	-1.34585	-1.01647	-0.45668	-0.92329
252	-0.63828	-0.72094	0.08266	-0.659	-2.28516	1.62616	-0.12055	0.2046	-0.61468	-0.49413	0.15894	-0.45509
252.5	-0.52561	-1.19444	0.66883	1.50074	0.34652	1.15422	0.06784	0.41951	0.08367	0.01583	0.80034	0.03235
253	-0.08134	-0.91597	0.83464	0.23978	0.32187	-0.0821	0.2557	0.64317	0.81733	0.56163	1.46472	0.53466
253.5	0.11847	0.59179	-0.47332	-0.17126	2.76754	-2.9388	0.57368	0.87435	1.64619	1.07251	2.14906	1.04989
254	3.14554	1.06515	2.08039	2.68085	1.96427	0.71658	0.84519	1.11176	2.4542	1.60902	2.85019	1.5711
254.5	1.85257	2.13048	-0.27791	5.44784	2.88926	2.55858	1.23952	1.35408	3.37522	2.13569	3.56475	2.09662
255	3.76898	3.21333	0.55565	6.35573	5.03331	1.32242	1.51459	1.59995	4.20957	2.69497	4.2893	2.6268
255.5	5.42687	3.22899	2.19788	6.01706	6.15667	-0.13961	1.88992	1.84796	5.00492	3.11499	5.02032	3.1447
256	7.75396	3.03832	4.71564	7.63346	7.16507	0.46839	2.2362	2.09673	5.83925	3.60305	5.75421	3.6614
256.5	6.05288	4.17335	1.87953	6.95432	5.499	1.45532	2.55352	2.34484	6.69072	4.1372	6.48738	4.17985
257	7.11557	4.04134	3.07423	10.3221	7.4461	2.876	2.85901	2.5909	7.54951	4.69051	7.21625	4.70821
257.5	8.82345	5.13982	3.68363	12.275	8.54049	3.73451	3.0953	2.83355	8.3415	5.24619	7.93729	5.23662
258	10.6721	6.51934	4.15276	10.6077	9.74658	0.86112	3.39081	3.07144	9.17924	5.78843	8.64705	5.76138
258.5	9.80478	7.37031	2.43447	13.821	10.7312	3.0898	3.59078	3.30327	9.84995	6.25917	9.3422	6.28163
259	11.1741	8.5682	2.6059	14.6326	12.8985	1.7341	3.80241	3.5278	10.5928	6.79036	10.0196	6.8
259.5	13.2709	8.14438	5.12652	14.7906	13.7842	1.0064	3.98432	3.74383	11.3135	7.32915	10.6761	7.29716
260	13.873	9.05036	4.82264	14.0866	12.8222	1.2644	4.19232	3.95024	12.0116	7.81928	11.309	7.77229
260.5	15.7188	8.54125	7.17755	15.8841	13.4296	2.4545	4.3696	4.14599	12.5949	8.22534	11.9157	8.22711
261	14.2017	8.48188	5.71982	16.8075	13.4359	3.3716	4.63552	4.3301	13.2707	8.63518	12.4937	8.6621
261.5	14.3726	9.27962	5.09298	17.0846	14.2186	2.866	4.84995	4.50167	13.9134	9.06348	13.041	9.07733
262	14.9978	9.64044	5.35736	18.0604	15.4864	2.574	5.02212	4.65993	14.4789	9.45681	13.5557	9.47068
262.5	17.1019	11.3372	5.7647	18.9338	15.3559	3.5779	5.06656	4.80414	14.8893	9.82274	14.0361	9.82797
263	17.019	10.6115	6.4075	18.7391	16.3274	2.4117	5.24482	4.93372	15.41	10.1652	14.481	10.1572
263.5	16.5791	10.7593	5.8198	18.4018	16.9226	1.4792	5.39771	5.04812	15.8796	10.4819	14.8892	10.4565
264	17.8822	12.6158	5.2664	19.6191	16.6438	2.9753	5.52178	5.14695	16.2784	10.7567	15.2599	10.727
264.5	16.1294	11.0475	5.0819	19.963	17.7269	2.2361	5.58222	5.22986	16.5735	10.9913	15.5927	10.9617
265	18.045	12.0854	5.9596	20.899	17.4807	3.4183	5.69889	5.29664	16.8785	11.1796	15.8871	11.1609
265.5	17.9363	12.5538	5.3825	20.8227	18.5575	2.2652	5.84575	5.34714	17.1718	11.3261	16.143	11.3402
266	17.5714	12.8449	4.7265	20.5863	18.6322	1.9541	5.85321	5.38134	17.3387	11.4855	16.3607	11.4953
266.5	17.7292	11.2167	6.5125	20.6473	18.5264	2.1209	5.84351	5.39926	17.4296	11.5861	16.5404	11.6301
267	18.7466	12.3765	6.3701	20.3433	18.3912	1.9521	5.748	5.40106	17.4692	11.7212	16.6827	11.7522
267.5	19.8373	13.9209	5.9164	20.1212	18.7529	1.3683	5.70533	5.38693	17.534	11.8286	16.7883	11.8521
268	19.5642	13.0621	6.5021	20.6455	17.4172	3.2283	5.70891	5.35719	17.6397	11.9308	16.858	11.9327
268.5	18.0132	12.1867	5.8265	19.9041	18.2768	1.6273	5.60069	5.31218	17.6523	12.0517	16.8928	11.9961
269	19.0699	12.7337	6.3362	19.5488	17.0404	2.5084	5.55053	5.25235	17.6075	12.057	16.8937	12.0433
269.5	18.8569	11.9604	6.8965	19.9654	17.5337	2.4317	5.41948	5.17819	17.5115	12.092	16.862	12.0598
270	18.7939	12.0086	6.7853	19.8898	17.4677	2.4221	5.32722	5.09026	17.4154	12.0882	16.799	12.0562
270.5	18.0493	12.3856	5.6637	19.0781	17.1486	1.9295	5.27125	4.98916	17.2616	11.9904	16.7059	12.0371
271	17.4291	12.0778	5.3513	19.1203	15.8171	3.3032	5.16293	4.87555	17.1395	11.9766	16.5842	11.9999
271.5	18.5062	12.2288	6.2774	17.5347	17.2964	0.2383	5.03412	4.75012	16.9752	11.9411	16.4353	11.9451
272	17.443	12.13	5.313	18.4748	16.7535	1.7213	4.90534	4.61362	16.7784	11.8731	16.2606	11.8776
272.5	16.1464	11.5662	4.5802	18.087	14.51	3.577	4.83758	4.4668	16.5864	11.7488	16.0618	11.8015
273	16.7074	11.9177	4.7897	16.4583	16.4844	-0.0261	4.58388	4.31045	16.3192	11.7353	15.8401	11.7077
273.5	15.8222	11.1691	4.6531	16.6789	15.6806	0.9983	4.36542	4.1454	16.0387	11.6733	15.5973	11.6061
274	17.0155	11.8331	5.1824	17.0933	15.1996	1.8937	4.18063	3.97247	15.6816	11.501	15.3348	11.4983
274.5	15.3141	12.6622	2.6519	16.12	14.5695	1.5505	3.95589	3.79252	15.3286	11.3727	15.0541	11.3721
275	15.9809	11.4701	4.5108	16.2968	14.9292	1.3676	3.7909	3.60641	15.0274	11.2365	14.7568	11.241
275.5	14.6189	11.4877	3.1312	15.7794	14.6513	1.1281	3.56086	3.415	14.6292	11.0684	14.4443	11.1012
276	14.1765	10.6632	3.5133	15.154	14.8185	0.3355	3.31382	3.21917	14.2397	10.9258	14.1183	10.9565
276.5	14.0375	10.1704	3.8671	14.6026	13.6414	0.9612	3.05234	3.01978	13.8613	10.809	13.7801	10.8022
277	13.0771	10.7031	2.374	13.7953	12.8511	0.9442	2.8206	2.81771	13.483	10.6624	13.4314	10.6517
277.5	13.9367	11.1973	2.7394	14.7323	12.1185	2.6138	2.6157	2.61382	13.1092	10.4935	13.0735	10.5041
278	13.0167	10.8537	2.163	13.0906	12.8191	0.2715	2.37003	2.40897	12.7215	10.3514	12.7079	10.3441
278.5	12.7709	9.73849	3.03241	13.3892	12.3251	1.0641	2.14119	2.204	12.3041	10.163	12.3362	10.1748
279	11.049	10.879	0.17	11.4725	10.8812	0.5913	1.89619	1.99976	11.9189	10.0227	11.9596	9.99961
279.5	11.7347	10.826	0.9087	12.1215	10.7281	1.3934	1.64761	1.79705	11.4894	9.84184	11.5797	9.81284
280	10.9105	9.61403	1.29647	11.6948	10.3994	1.2954	1.4493	1.59667	11.0876	9.63833	11.1976	9.61714
280.5	10.7386	9.85495	0.88365	11.0325	9.42313	1.60937	1.23265	1.3994	10.6513	9.41868	10.8148	9.42163
281	10.4829	8.78121	1.70169	10.6733	10.0685	0.6048	1.09606	1.20599	10.2859	9.18988	10.4325	9.22634
281.5	9.11542	8.53008	0.58534	9.77582	9.25844	0.51738	0.87003	1.01715	9.86795	8.99792	10.0519	9.02443
282	9.11799	8.3976	0.72039	9.51972	8.24753	1.27219	0.67988	0.83357	9.50024	8.82035	9.67418	8.82573
282.5	9.33549	9.08722	0.24827	9.06185	7.91151	1.15034	0.47977	0.6559	9.09246	8.61268	9.30034	8.62545
283	8.59074	8.72056	-0.12982	8.42368	7.60113	0.82255	0.25502	0.48475	8.68279	8.42777	8.9314	8.42735
283.5	8.08364	7.85486	0.22878	7.12472	7.27671	-0.15199	0.10402	0.32068	8.35889	8.25487	8.56826	8.22814
284	8.81363	8.67791	0.13572	7.7132	6.91088	0.80232	-0.0903	0.16421	7.95199	8.04229	8.21175	8.02424
284.5	7.01044	7.41828	-0.40784	8.01416	7.29896	0.7152	-0.25299	0.0158	7.55606	7.80905	7.8626	7.8147
285	6.51583	8.06083	-1.545	6.94519	5.9324	1.01279	-0.41544	-0.12414	7.21384	7.62928	7.52144	7.60059
285.5	5.97014	7.39496	-1.42482	6.51282	5.54657	0.96625	-0.49701	-0.25525	6.89811	7.39512	7.1888	7.38732
286	5.77684	6.08142	-0.30458	6.67956	6.20694	0.47262	-0.59253	-0.37725	6.56221	7.15474	6.86512	7.17452
286.5	6.10809	6.34188	-0.23379	5.94874	5.45096	0.49778	-0.69871	-0.48992	6.23061	6.92932	6.55075	6.95793
287	6.1795	6.94226	-0.76276	6.36122	5.81108	0.55014	-0.79929	-0.59308	5.91633	6.71562	6.24594	6.74613
287.5	5.53104	6.67108	-1.14004	4.64665	5.22262	-0.57597	-0.92405	-0.68666	5.60571	6.52976	5.95085	6.53574
288	5.42603	7.04855	-1.62252	4.76487	4.32428	0.44059	-1.00885	-0.77062	5.34075	6.34961	5.66556	6.32737
288.5	3.98198	5.47145	-1.48947	4.94853	5.05435	-0.10582	-1.08905	-0.845	5.05656	6.14562	5.3901	6.11529
289	3.79575	5.54747	-1.75172	4.41578	4.43132	-0.01554	-1.12732	-0.90992	4.784	5.91133	5.12439	5.90317
289.5	4.97969	6.38067	-1.40098	4.59139	4.03108	0.56031	-1.16758	-0.96555	4.52864	5.69622	4.86834	5.69245
290	3.76428	5.88282	-2.11854	3.54389	3.59361	-0.04972	-1.21914	-1.01211	4.28657	5.5057	4.62177	5.48408
290.5	3.11828	5.02257	-1.90429	3.51618	3.74669	-0.23051	-1.26732	-1.04991	3.98606	5.25338	4.38451	5.27515
291	4.21546	5.24441	-1.02895	3.64734	2.76172	0.88562	-1.28859	-1.07929	3.77073	5.05933	4.15633	5.06988
291.5	3.15591	5.02498	-1.86907	3.64241	2.77683	0.86558	-1.24813	-1.10064	3.58737	4.83551	3.93701	4.86738
292	3.33706	4.8164	-1.47934	3.425	3.00553	0.41947	-1.21887	-1.11442	3.42488	4.64375	3.72631	4.67132
292.5	2.62044	3.97855	-1.35811	2.71213	2.71656	-0.00443	-1.2584	-1.12109	3.24392	4.50232	3.52399	4.4851
293	2.88158	4.51239	-1.63081	1.99655	1.93268	0.06387	-1.28091	-1.12115	3.0448	4.32571	3.32984	4.30017
293.5	2.71751	4.13475	-1.41724	2.12036	2.09131	0.02905	-1.27673	-1.11515	2.84515	4.12188	3.14366	4.11605
294	2.49152	4.02626	-1.53474	2.47455	2.242	0.23255	-1.26591	-1.10361	2.68459	3.9505	2.96527	3.93929
294.5	2.01321	3.29791	-1.2847	1.60336	1.99204	-0.38868	-1.24007	-1.0871	2.50245	3.74252	2.7945	3.75809
295	2.5215	3.22994	-0.70844	1.63838	1.20766	0.43072	-1.20291	-1.06616	2.37465	3.57756	2.63123	3.57585
295.5	2.20665	3.34288	-1.13623	1.58326	1.19258	0.39068	-1.14979	-1.04135	2.26323	3.41302	2.47536	3.38794
296	2.03179	3.09192	-1.06013	1.36444	1.66147	-0.29703	-1.08972	-1.01318	2.10871	3.19843	2.32679	3.20133
296.5	1.30088	2.36987	-1.06899	0.75352	0.59106	0.16247	-1.02464	-0.98217	1.99645	3.02109	2.18546	3.02389
297	1.62736	2.56691	-0.93955	1.46657	1.56956	-0.10299	-0.955	-0.9488	1.90768	2.86268	2.05131	2.85295
297.5	1.9318	2.46534	-0.53354	0.92035	0.81652	0.10383	-0.91829	-0.91353	1.74588	2.66416	1.92428	2.68417
298	1.90781	2.60114	-0.69333	0.80808	0.8459	-0.03783	-0.84594	-0.87676	1.65557	2.50152	1.80431	2.52313
298.5	1.25293	2.54554	-1.29261	0.86621	0.73171	0.1345	-0.8176	-0.83889	1.5413	2.35889	1.69132	2.36984
299	1.13016	1.9268	-0.79664	1.02359	1.51674	-0.49315	-0.76964	-0.80024	1.47631	2.24595	1.58521	2.22912
299.5	1.18815	1.84644	-0.65829	0.5769	0.46879	0.10811	-0.71692	-0.76112	1.38858	2.1055	1.48586	2.09725
300	1.51697	2.38649	-0.86952	0.06265	-0.1916	0.25425	-0.67265	-0.72179	1.28546	1.95811	1.39308	1.96792
300.5	0.87261	1.84922	-0.97661	0.31704	0.08211	0.23493	-0.61804	-0.68246	1.2099	1.82794	1.30666	1.84457
301	0.78685	1.34733	-0.56048	0.66482	0.51862	0.14621	-0.58341	-0.64332	1.14782	1.73123	1.22633	1.72737
301.5	1.01035	1.43391	-0.42356	0.60538	0.76701	-0.16164	-0.55868	-0.60452	1.07778	1.63647	1.15174	1.61031
302	1.11662	1.0159	0.10072	0.23028	0.41346	-0.18318	-0.52514	-0.56617	0.98564	1.51078	1.08251	1.4916
302.5	0.95786	1.44931	-0.49145	0.90665	0.7882	0.11846	-0.46391	-0.52836	0.90246	1.36637	1.01819	1.37607
303	0.89892	1.06241	-0.16349	0.45644	0.56808	-0.11164	-0.40818	-0.49118	0.85338	1.26156	0.95828	1.26747
303.5	0.17049	0.28148	-0.111	0.38138	0.24776	0.13362	-0.39818	-0.45467	0.7665	1.16468	0.90221	1.16277
304	0.89833	0.9588	-0.06047	0.08761	0.29172	-0.20411	-0.36212	-0.41889	0.69121	1.05333	0.84939	1.05893
304.5	0.48011	1.25085	-0.77074	0.34965	0.14282	0.20684	-0.33564	-0.38387	0.61603	0.95167	0.79919	0.95748
305	0.99576	1.15502	-0.15926	0.22876	-0.10469	0.33345	-0.2752	-0.34967	0.57594	0.85113	0.75097	0.86202
305.5	0.68838	1.00101	-0.31263	0.37344	0.37615	-0.00271	-0.24657	-0.31632	0.54477	0.79133	0.70408	0.77746
306	0.13945	0.45	-0.31056	-0.05385	-0.00123	-0.05262	-0.22717	-0.28389	0.48057	0.70774	0.65789	0.69971
306.5	0.60267	0.77219	-0.16952	-0.15724	0.17234	-0.32958	-0.18167	-0.25244	0.44171	0.62337	0.61179	0.62336
307	0.46114	0.8801	-0.41896	0.14254	0.35303	-0.21049	-0.13047	-0.22205	0.41586	0.54633	0.56525	0.55421
307.5	0.77053	0.86079	-0.09026	0.39417	0.16176	0.23241	-0.10623	-0.19281	0.3832	0.48942	0.51778	0.49584
308	-0.09687	0.20078	-0.29765	0.39211	0.03903	0.35308	-0.08658	-0.16484	0.35004	0.43662	0.46901	0.44401
308.5	-0.04787	-0.51845	0.47058	0.3397	0.33017	0.00953	-0.09075	-0.13825	0.31005	0.40079	0.41865	0.39825
309	0.07391	-0.25032	0.32423	0.57618	0.46929	0.10689	-0.07305	-0.11317	0.26937	0.34242	0.36657	0.35206
309.5	-0.54459	0.14493	-0.68952	0.16961	-0.2371	0.40671	-0.06111	-0.08974	0.23872	0.29982	0.31274	0.31337
310	0.0496	-0.31852	0.36812	0.31613	0.1549	0.16123	-0.05921	-0.0681	0.23153	0.29074	0.25733	0.27747
310.5	0.02822	0.05976	-0.03154	-0.04885	-0.58283	0.53397	-0.06013	-0.04836	0.20719	0.26733	0.20062	0.2413
311	0.25066	0.03211	0.21855	0.09103	-0.16253	0.25356	-0.02068	-0.03067	0.19251	0.21318	0.14309	0.20102
311.5	0.35091	0.43174	-0.08083	0.35903	0.09196	0.26707	-0.03742	-0.01511	0.12981	0.16723	0.08538	0.16057
312	-0.41665	-0.24327	-0.17338	-0.16123	-0.22221	0.06098	0.00468	-0.00177	0.11415	0.10947	0.02826	0.12079
312.5	0.54531	0.27728	0.26804	0.76732	0.23523	0.53209	0.0192	0.0093	0.11967	0.10046	-0.0273	0.08798
313	0.22649	-0.07686	0.30335	-0.06896	-0.00987	-0.05909	0.02536	0.01811	0.07554	0.05018	-0.08023	0.05707
313.5	-0.02983	-0.07532	0.04549	-0.01421	0.08126	-0.09547	0.05154	0.02469	0.0606	0.00906	-0.12932	0.02836
314	0.18148	0.11391	0.06758	0.00767	0.10188	-0.09421	0.05012	0.02913	0.02944	-0.02068	-0.17325	0.00925
314.5	0.11674	0.12007	-0.00333	0.45121	0.29707	0.15414	0.04696	0.03159	0.03829	-0.00867	-0.21065	-0.00267
315	-0.05895	-0.00997	-0.04898	-0.05719	-0.10249	0.04531	0.06883	0.03228	0.06435	-0.00448	-0.24008	-0.00618
315.5	0.13249	-0.00252	0.135	0.53543	0.19295	0.34248	0.05836	0.03148	0.06703	0.00867	-0.26011	-0.00906
316	-0.00917	0.05438	-0.06355	-0.06967	-0.01606	-0.0536	0.05712	0.02952	0.03953	-0.0176	-0.26931	-0.01535
316.5	0.28988	0.37346	-0.08358	0.46277	0.11663	0.34614	0.05843	0.02683	0.03622	-0.02221	-0.26631	-0.04355
317	0.11298	-0.10271	0.21569	0.698	0.55533	0.14267	0.04059	0.02387	0.02667	-0.01392	-0.24984	-0.0495
317.5	-0.57161	0.00632	-0.57793	-0.15054	-0.24228	0.09175	0.04212	0.02118	0.0044	-0.03772	-0.21874	-0.0538
318	0.29684	-0.4432	0.74004	-0.34827	0.17622	-0.52449	0.04193	0.01935	-0.00279	-0.04471	-0.17203	-0.05645
318.5	0.27743	0.22494	0.05248	-0.00909	0.14466	-0.15374	0.07493	0.019	-0.04368	-0.11861	-0.10892	-0.05744
319	-0.5005	-0.48497	-0.01553	0.14668	-0.00462	0.1513	0.17734	0.02081	0.03057	-0.14677	-0.02883	-0.05679
319.5	0.08751	-0.14779	0.2353	0.14267	0.18533	-0.04266	0.0314	0.02547	-0.14047	-0.17187	0.06856	-0.05448
320	-0.00843	0.11715	-0.12558	0.23631	0.09157	0.14474	-0.12558	0.0337	-0.00843	0.11715	0.18329	-0.05053
