# Supplementary material for: 5′-(CGA)n sequence-assisted pH-controlled assembly of supramolecular DNA nanostructure
Source: R Soc Open Sci. 2018 Aug 1;5(8):180123. doi: 10.1098/rsos.180123 (PMC6124056; doi:10.1098/rsos.180123)
Supplement: Electronic Supplementary Information for 5'-(CGA)n sequence-assisted pH controlled assembly of supramolecular DNA nanostructure [file rsos180123supp2.zip › raw data files-DATASETS-xls/SG2-CSG2-SG1-CSG1-4.5k-cd.xls]

## Sheet: Sheet1
200	2.60188	9.23582	6.63394	2.60188	6.63394	9.23582
200.5	1.99545	13.5459	11.5504	1.99545	11.5504	13.5459
201	2.87906	-0.05909	-2.93815	2.87906	-2.93815	-0.05909
201.5	17.3511	11.2563	-6.0948	17.3511	-6.0948	11.2563
202	11.3731	10.8598	-0.5133	11.3731	-0.5133	10.8598
202.5	20.159	14.3751	-5.7839	20.159	-5.7839	14.3751
203	15.5531	15.0842	-0.4689	15.5531	-0.4689	15.0842
203.5	21.5862	7.33953	-14.2467	21.5862	-14.2467	7.33953
204	16.7604	8.02975	-8.73065	16.7604	-8.73065	8.02975
204.5	15.462	9.41514	-6.04686	15.462	-6.04686	9.41514
205	6.61686	16.8584	10.2415	6.61686	10.2415	16.8584
205.5	18.3954	17.2457	-1.1497	18.3954	-1.1497	17.2457
206	9.68439	16.3611	6.67671	9.68439	6.67671	16.3611
206.5	17.3243	17.2498	-0.0745	17.3243	-0.0745	17.2498
207	20.4002	9.35205	-11.0481	20.4002	-11.0481	9.35205
207.5	16.8196	20.3262	3.5066	16.8196	3.5066	20.3262
208	14.9004	13.9186	-0.9818	14.9004	-0.9818	13.9186
208.5	18.9155	13.2575	-5.658	18.9155	-5.658	13.2575
209	11.7812	17.158	5.3768	11.7812	5.3768	17.158
209.5	16.4606	19.0922	2.6316	16.4606	2.6316	19.0922
210	15.3205	13.251	-2.0695	15.3205	-2.0695	13.251
210.5	15.5842	16.1733	0.5891	15.5842	0.5891	16.1733
211	15.7091	16.2346	0.5255	15.7091	0.5255	16.2346
211.5	16.7825	14.8837	-1.8988	16.7825	-1.8988	14.8837
212	14.656	14.1162	-0.5398	14.656	-0.5398	14.1162
212.5	12.7571	11.6867	-1.0704	12.7571	-1.0704	11.6867
213	12.2356	12.5036	0.268	12.2356	0.268	12.5036
213.5	11.1775	11.8678	0.6903	11.1775	0.6903	11.8678
214	12.6719	12.199	-0.4729	12.6719	-0.4729	12.199
214.5	11.274	11.0765	-0.1975	11.274	-0.1975	11.0765
215	8.04424	10.6234	2.57916	8.04424	2.57916	10.6234
215.5	12.4798	12.7084	0.2286	12.4798	0.2286	12.7084
216	9.47483	8.43571	-1.03912	9.47483	-1.03912	8.43571
216.5	8.5541	8.4472	-0.1069	8.5541	-0.1069	8.4472
217	7.74488	5.63485	-2.11003	7.74488	-2.11003	5.63485
217.5	4.34916	7.21381	2.86465	4.34916	2.86465	7.21381
218	3.89998	5.50807	1.60809	3.89998	1.60809	5.50807
218.5	5.35165	2.90519	-2.44646	5.35165	-2.44646	2.90519
219	2.33289	3.81738	1.48449	2.33289	1.48449	3.81738
219.5	4.00759	5.35749	1.3499	4.00759	1.3499	5.35749
220	3.26623	3.86842	0.60219	3.26623	0.60219	3.86842
220.5	2.8531	3.57242	0.71932	2.8531	0.71932	3.57242
221	3.38584	4.85555	1.46971	3.38584	1.46971	4.85555
221.5	4.96918	3.92415	-1.04503	4.96918	-1.04503	3.92415
222	2.15695	1.43306	-0.72389	2.15695	-0.72389	1.43306
222.5	2.57462	1.55408	-1.02054	2.57462	-1.02054	1.55408
223	1.19078	1.01581	-0.17497	1.19078	-0.17497	1.01581
223.5	2.5945	3.10698	0.51248	2.5945	0.51248	3.10698
224	1.56042	1.97068	0.41026	1.56042	0.41026	1.97068
224.5	0.79785	-0.21372	-1.01157	0.79785	-1.01157	-0.21372
225	1.59991	2.42531	0.8254	1.59991	0.8254	2.42531
225.5	1.44014	2.60561	1.16547	1.44014	1.16547	2.60561
226	1.46982	2.5888	1.11898	1.46982	1.11898	2.5888
226.5	-0.35181	1.50081	1.85262	-0.35181	1.85262	1.50081
227	0.17612	0.1485	-0.02763	0.17612	-0.02763	0.1485
227.5	2.11468	2.23112	0.11644	2.11468	0.11644	2.23112
228	1.09557	0.06729	-1.02828	1.09557	-1.02828	0.06729
228.5	0.58414	0.77942	0.19529	0.58414	0.19529	0.77942
229	-1.59091	-0.74425	0.84666	-1.59091	0.84666	-0.74425
229.5	-0.26478	0.13674	0.40152	-0.26478	0.40152	0.13674
230	-0.64065	-1.39087	-0.75022	-0.64065	-0.75022	-1.39087
230.5	-1.66663	-0.45231	1.21432	-1.66663	1.21432	-0.45231
231	-2.01234	-1.49159	0.52075	-2.01234	0.52075	-1.49159
231.5	-1.21733	-2.31166	-1.09433	-1.21733	-1.09433	-2.31166
232	-1.73164	-0.81175	0.9199	-1.73164	0.9199	-0.81175
232.5	-2.55586	-1.34173	1.21413	-2.55586	1.21413	-1.34173
233	-1.88426	-2.99452	-1.11026	-1.88426	-1.11026	-2.99452
233.5	-1.62694	-2.33043	-0.70349	-1.62694	-0.70349	-2.33043
234	-3.23548	-3.13368	0.1018	-3.23548	0.1018	-3.13368
234.5	-3.27936	-3.55269	-0.27333	-3.27936	-0.27333	-3.55269
235	-2.73538	-3.78229	-1.04691	-2.73538	-1.04691	-3.78229
235.5	-2.73766	-4.17662	-1.43896	-2.73766	-1.43896	-4.17662
236	-5.20602	-5.03418	0.17184	-5.20602	0.17184	-5.03418
236.5	-3.4999	-4.4704	-0.9705	-3.4999	-0.9705	-4.4704
237	-3.90892	-4.37546	-0.46654	-3.90892	-0.46654	-4.37546
237.5	-5.2567	-5.79701	-0.54031	-5.2567	-0.54031	-5.79701
238	-4.52466	-5.56544	-1.04078	-4.52466	-1.04078	-5.56544
238.5	-4.33219	-4.23679	0.0954	-4.33219	0.0954	-4.23679
239	-5.34311	-6.98628	-1.64317	-5.34311	-1.64317	-6.98628
239.5	-6.02112	-7.03973	-1.01861	-6.02112	-1.01861	-7.03973
240	-5.56463	-6.47925	-0.91462	-5.56463	-0.91462	-6.47925
240.5	-6.48193	-8.13333	-1.6514	-6.48193	-1.6514	-8.13333
241	-5.04021	-6.87637	-1.83616	-5.04021	-1.83616	-6.87637
241.5	-5.29252	-7.65698	-2.36446	-5.29252	-2.36446	-7.65698
242	-6.48265	-9.72229	-3.23964	-6.48265	-3.23964	-9.72229
242.5	-6.37838	-8.84406	-2.46568	-6.37838	-2.46568	-8.84406
243	-6.04538	-8.28571	-2.24033	-6.04538	-2.24033	-8.28571
243.5	-7.35289	-9.08651	-1.73362	-7.35289	-1.73362	-9.08651
244	-6.14532	-9.0978	-2.95248	-6.14532	-2.95248	-9.0978
244.5	-7.16312	-9.55568	-2.39256	-7.16312	-2.39256	-9.55568
245	-6.34255	-8.27512	-1.93257	-6.34255	-1.93257	-8.27512
245.5	-4.92803	-8.97395	-4.04592	-4.92803	-4.04592	-8.97395
246	-5.14657	-6.70643	-1.55986	-5.14657	-1.55986	-6.70643
246.5	-3.81798	-6.84177	-3.02379	-3.81798	-3.02379	-6.84177
247	-3.40232	-7.46853	-4.06621	-3.40232	-4.06621	-7.46853
247.5	-3.3946	-7.98134	-4.58674	-3.3946	-4.58674	-7.98134
248	-3.69864	-6.92658	-3.22794	-3.69864	-3.22794	-6.92658
248.5	-2.24124	-5.81285	-3.57161	-2.24124	-3.57161	-5.81285
249	-2.0057	-5.27169	-3.26599	-2.0057	-3.26599	-5.27169
249.5	-0.75815	-4.43622	-3.67807	-0.75815	-3.67807	-4.43622
250	0.63263	-3.60282	-4.23545	0.63263	-4.23545	-3.60282
250.5	2.76807	-2.00453	-4.7726	2.76807	-4.7726	-2.00453
251	1.6103	-4.1655	-5.7758	1.6103	-5.7758	-4.1655
251.5	2.35294	0.11215	-2.24079	2.35294	-2.24079	0.11215
252	5.4755	-0.26258	-5.73808	5.4755	-5.73808	-0.26258
252.5	4.89676	2.26178	-2.63498	4.89676	-2.63498	2.26178
253	6.44196	1.33526	-5.1067	6.44196	-5.1067	1.33526
253.5	8.69502	3.37697	-5.31805	8.69502	-5.31805	3.37697
254	7.86453	4.48842	-3.37611	7.86453	-3.37611	4.48842
254.5	9.83478	6.52423	-3.31055	9.83478	-3.31055	6.52423
255	11.1053	8.84081	-2.26449	11.1053	-2.26449	8.84081
255.5	12.3426	9.79498	-2.54762	12.3426	-2.54762	9.79498
256	12.8169	10.494	-2.3229	12.8169	-2.3229	10.494
256.5	12.105	11.4878	-0.6172	12.105	-0.6172	11.4878
257	15.0794	12.7535	-2.3259	15.0794	-2.3259	12.7535
257.5	16.2098	12.9068	-3.303	16.2098	-3.303	12.9068
258	15.6944	15.5079	-0.1865	15.6944	-0.1865	15.5079
258.5	17.6726	15.1843	-2.4883	17.6726	-2.4883	15.1843
259	17.8836	16.5394	-1.3442	17.8836	-1.3442	16.5394
259.5	20.8507	17.917	-2.9337	20.8507	-2.9337	17.917
260	19.2943	17.5595	-1.7348	19.2943	-1.7348	17.5595
260.5	19.6913	18.1399	-1.5514	19.6913	-1.5514	18.1399
261	20.6177	18.9848	-1.6329	20.6177	-1.6329	18.9848
261.5	20.3862	20.7169	0.3307	20.3862	0.3307	20.7169
262	21.2743	20.9115	-0.3628	21.2743	-0.3628	20.9115
262.5	22.2617	21.1531	-1.1086	22.2617	-1.1086	21.1531
263	22.4308	23.1577	0.7269	22.4308	0.7269	23.1577
263.5	21.6308	21.4109	-0.2199	21.6308	-0.2199	21.4109
264	22.0638	22.1762	0.1124	22.0638	0.1124	22.1762
264.5	23.5946	22.6809	-0.9137	23.5946	-0.9137	22.6809
265	22.0311	21.6263	-0.4048	22.0311	-0.4048	21.6263
265.5	22.2625	22.7525	0.49	22.2625	0.49	22.7525
266	21.6597	24.4597	2.8	21.6597	2.8	24.4597
266.5	23.3694	23.1368	-0.2326	23.3694	-0.2326	23.1368
267	21.9623	24.0055	2.0432	21.9623	2.0432	24.0055
267.5	21.8065	23.2813	1.4748	21.8065	1.4748	23.2813
268	21.1222	21.7185	0.5963	21.1222	0.5963	21.7185
268.5	20.9028	21.0735	0.1707	20.9028	0.1707	21.0735
269	19.3598	21.4062	2.0464	19.3598	2.0464	21.4062
269.5	20.8195	21.9918	1.1723	20.8195	1.1723	21.9918
270	20.0107	23.0855	3.0748	20.0107	3.0748	23.0855
270.5	18.8041	21.4325	2.6284	18.8041	2.6284	21.4325
271	19.3986	21.4345	2.0359	19.3986	2.0359	21.4345
271.5	17.4881	21.2676	3.7795	17.4881	3.7795	21.2676
272	18.0703	20.8837	2.8134	18.0703	2.8134	20.8837
272.5	17.7581	20.8162	3.0581	17.7581	3.0581	20.8162
273	16.7907	19.8953	3.1046	16.7907	3.1046	19.8953
273.5	15.9655	19.154	3.1885	15.9655	3.1885	19.154
274	15.8453	18.4888	2.6435	15.8453	2.6435	18.4888
274.5	15.6721	19.0287	3.3566	15.6721	3.3566	19.0287
275	15.0142	17.8906	2.8764	15.0142	2.8764	17.8906
275.5	14.3645	17.3407	2.9762	14.3645	2.9762	17.3407
276	13.9493	17.5495	3.6002	13.9493	3.6002	17.5495
276.5	13.5801	16.3121	2.732	13.5801	2.732	16.3121
277	13.5981	16.4768	2.8787	13.5981	2.8787	16.4768
277.5	12.6435	15.359	2.7155	12.6435	2.7155	15.359
278	12.3936	15.793	3.3994	12.3936	3.3994	15.793
278.5	12.8797	15.5342	2.6545	12.8797	2.6545	15.5342
279	11.7838	14.4964	2.7126	11.7838	2.7126	14.4964
279.5	11.6304	14.4228	2.7924	11.6304	2.7924	14.4228
280	11.3044	13.6698	2.3654	11.3044	2.3654	13.6698
280.5	10.0752	12.2812	2.206	10.0752	2.206	12.2812
281	9.34119	11.469	2.12781	9.34119	2.12781	11.469
281.5	8.91604	11.7277	2.81166	8.91604	2.81166	11.7277
282	8.16309	10.5105	2.34741	8.16309	2.34741	10.5105
282.5	8.50263	10.8094	2.30677	8.50263	2.30677	10.8094
283	7.54285	9.88741	2.34456	7.54285	2.34456	9.88741
283.5	7.55714	9.27994	1.7228	7.55714	1.7228	9.27994
284	6.75093	8.72739	1.97646	6.75093	1.97646	8.72739
284.5	7.05799	8.27258	1.21459	7.05799	1.21459	8.27258
285	6.59644	8.8579	2.26146	6.59644	2.26146	8.8579
285.5	5.69068	8.25501	2.56433	5.69068	2.56433	8.25501
286	6.61065	8.55062	1.93997	6.61065	1.93997	8.55062
286.5	5.89666	6.729	0.83234	5.89666	0.83234	6.729
287	6.48825	7.51561	1.02736	6.48825	1.02736	7.51561
287.5	4.95907	5.50592	0.54685	4.95907	0.54685	5.50592
288	4.68443	5.87404	1.18961	4.68443	1.18961	5.87404
288.5	5.07159	6.3879	1.31631	5.07159	1.31631	6.3879
289	4.79801	5.77807	0.98006	4.79801	0.98006	5.77807
289.5	4.61426	4.90367	0.28941	4.61426	0.28941	4.90367
290	3.68699	4.75904	1.07205	3.68699	1.07205	4.75904
290.5	4.12448	4.22359	0.09911	4.12448	0.09911	4.22359
291	4.15814	4.37136	0.21322	4.15814	0.21322	4.37136
291.5	3.31439	4.36717	1.05278	3.31439	1.05278	4.36717
292	3.00668	3.68688	0.6802	3.00668	0.6802	3.68688
292.5	3.48895	4.35837	0.86942	3.48895	0.86942	4.35837
293	2.59537	2.81765	0.22228	2.59537	0.22228	2.81765
293.5	2.82923	2.87238	0.04315	2.82923	0.04315	2.87238
294	3.13788	3.42351	0.28563	3.13788	0.28563	3.42351
294.5	2.01176	2.60644	0.59468	2.01176	0.59468	2.60644
295	2.54746	2.11093	-0.43653	2.54746	-0.43653	2.11093
295.5	2.65978	2.51255	-0.14723	2.65978	-0.14723	2.51255
296	2.25235	2.49358	0.24123	2.25235	0.24123	2.49358
296.5	2.02822	1.8848	-0.14342	2.02822	-0.14342	1.8848
297	1.86949	2.47656	0.60707	1.86949	0.60707	2.47656
297.5	1.65945	1.81716	0.15771	1.65945	0.15771	1.81716
298	1.71925	1.85193	0.13268	1.71925	0.13268	1.85193
298.5	2.05384	2.00575	-0.04809	2.05384	-0.04809	2.00575
299	1.85809	1.48665	-0.37144	1.85809	-0.37144	1.48665
299.5	1.67857	1.28566	-0.39291	1.67857	-0.39291	1.28566
300	1.10781	1.03317	-0.07464	1.10781	-0.07464	1.03317
300.5	1.09	0.82237	-0.26763	1.09	-0.26763	0.82237
301	1.37365	1.44722	0.07357	1.37365	0.07357	1.44722
301.5	1.09243	1.3013	0.20887	1.09243	0.20887	1.3013
302	1.56999	1.12512	-0.44487	1.56999	-0.44487	1.12512
302.5	1.68207	1.34774	-0.33433	1.68207	-0.33433	1.34774
303	1.21851	0.55299	-0.66552	1.21851	-0.66552	0.55299
303.5	0.87584	1.06745	0.19161	0.87584	0.19161	1.06745
304	0.82811	1.13543	0.30732	0.82811	0.30732	1.13543
304.5	1.09243	0.62079	-0.47164	1.09243	-0.47164	0.62079
305	0.64837	0.75141	0.10304	0.64837	0.10304	0.75141
305.5	1.01266	0.91624	-0.09642	1.01266	-0.09642	0.91624
306	0.26771	0.46755	0.19984	0.26771	0.19984	0.46755
306.5	0.05309	0.74161	0.68852	0.05309	0.68852	0.74161
307	0.10537	0.34742	0.24205	0.10537	0.24205	0.34742
307.5	0.69678	0.47771	-0.21907	0.69678	-0.21907	0.47771
308	0.82753	0.87114	0.04361	0.82753	0.04361	0.87114
308.5	0.42461	0.30235	-0.12226	0.42461	-0.12226	0.30235
309	0.96732	0.55413	-0.41319	0.96732	-0.41319	0.55413
309.5	0.04834	-0.11408	-0.16242	0.04834	-0.16242	-0.11408
310	0.26649	0.41915	0.15266	0.26649	0.15266	0.41915
310.5	0.01381	0.30468	0.29087	0.01381	0.29087	0.30468
311	0.56405	0.11731	-0.44674	0.56405	-0.44674	0.11731
311.5	0.38421	0.31594	-0.06827	0.38421	-0.06827	0.31594
312	-0.26904	0.14983	0.41887	-0.26904	0.41887	0.14983
312.5	0.92734	0.70068	-0.22666	0.92734	-0.22666	0.70068
313	0.48094	0.33122	-0.14972	0.48094	-0.14972	0.33122
313.5	-0.28892	-0.19609	0.09284	-0.28892	0.09284	-0.19609
314	-0.03594	0.40628	0.44222	-0.03594	0.44222	0.40628
314.5	0.58039	0.7822	0.20181	0.58039	0.20181	0.7822
315	0.05065	0.04841	-0.00224	0.05065	-0.00224	0.04841
315.5	0.33862	0.52431	0.18569	0.33862	0.18569	0.52431
316	0.16064	0.06164	-0.099	0.16064	-0.099	0.06164
316.5	0.28029	0.04947	-0.23082	0.28029	-0.23082	0.04947
317	0.01524	0.33418	0.31894	0.01524	0.31894	0.33418
317.5	0.06119	0.09622	0.03503	0.06119	0.03503	0.09622
318	-0.32254	-0.09101	0.23153	-0.32254	0.23153	-0.09101
318.5	-0.11159	0.35083	0.46242	-0.11159	0.46242	0.35083
319	0.20523	0.34729	0.14205	0.20523	0.14205	0.34729
319.5	0.38189	0.02316	-0.35873	0.38189	-0.35873	0.02316
320	0.78819	0.40583	-0.38236	0.78819	-0.38236	0.40583
