# Supplementary material for: 5′-(CGA)n sequence-assisted pH-controlled assembly of supramolecular DNA nanostructure
Source: R Soc Open Sci. 2018 Aug 1;5(8):180123. doi: 10.1098/rsos.180123 (PMC6124056; doi:10.1098/rsos.180123)
Supplement: Electronic Supplementary Information for 5'-(CGA)n sequence-assisted pH controlled assembly of supramolecular DNA nanostructure [file rsos180123supp2.zip › raw data files-DATASETS-xls/SG2-CSG2-SG1-CSG1-9.0k-cd.xls]

## Sheet: Sheet1
200	4.00432	200	14.9162	10.9119	10.9119	8.97839	4.00432	14.9162	3.89776	12.8762
200.5	6.11239	200.5	13.6316	7.51921	10.1337	8.88114	4.45804	14.5917	3.88089	12.762
201	3.25741	201	15.2274	11.97	9.58903	8.77362	4.13587	13.7249	3.86261	12.6362
201.5	3.23959	201.5	12.4121	9.17251	9.36328	8.65583	4.30592	13.6692	3.84284	12.4987
202	4.06563	202	12.4372	8.37157	9.60715	8.52792	4.0514	13.6585	3.82146	12.3494
202.5	5.34584	202.5	12.5132	7.16736	9.1315	8.39019	3.82835	12.9598	3.79838	12.1886
203	4.11627	203	14.5467	10.4304	8.54706	8.2431	3.87293	12.42	3.77346	12.0166
203.5	3.76188	203.5	16.069	12.3071	8.05493	8.08725	3.68166	11.7366	3.74658	11.8338
204	2.55926	204	11.1735	8.61424	7.99916	7.92334	3.61372	11.6129	3.71759	11.6409
204.5	2.86548	204.5	11.3047	8.43922	7.80795	7.75224	3.55021	11.3582	3.68632	11.4386
205	2.78378	205	8.32672	5.54294	7.65372	7.5749	3.57364	11.2274	3.65259	11.2275
205.5	3.7767	205.5	9.85232	6.07562	7.433	7.39235	3.4964	10.9294	3.6162	11.0085
206	4.45949	206	9.04922	4.58973	7.1469	7.20571	3.52604	10.6729	3.57694	10.7827
206.5	3.39555	206.5	8.5715	5.17595	6.9024	7.01614	3.54198	10.4444	3.53457	10.5507
207	1.48131	207	6.01742	4.53611	6.69773	6.82484	3.44453	10.1423	3.48885	10.3137
207.5	2.83318	207.5	10.0384	7.20522	6.4245	6.633	3.46999	9.8945	3.43952	10.0725
208	3.37508	208	11.3317	7.95662	6.14879	6.44183	3.48985	9.63865	3.38631	9.82814
208.5	3.30916	208.5	10.5799	7.27074	5.97774	6.25247	3.4446	9.42233	3.32897	9.58143
209	2.7117	209	7.80632	5.09462	5.83636	6.06602	3.37402	9.21038	3.26722	9.33324
209.5	3.66101	209.5	9.44023	5.77922	5.57857	5.88353	3.32684	8.90541	3.2008	9.08433
210	3.93141	210	10.5292	6.59779	5.2374	5.70592	3.27718	8.51458	3.12948	8.83539
210.5	3.62175	210.5	7.68477	4.06302	5.06069	5.53403	3.25557	8.31626	3.05301	8.58703
211	1.74909	211	7.917	6.16791	4.90899	5.36858	3.21254	8.12153	2.97119	8.33977
211.5	3.59064	211.5	8.57916	4.98852	4.8598	5.21017	3.16161	8.02141	2.88384	8.094
212	4.14306	212	6.86807	2.72501	4.7571	5.05924	3.101	7.8581	2.79081	7.85006
212.5	4.40275	212.5	9.20213	4.79938	4.71802	4.91613	2.92979	7.64781	2.69201	7.60814
213	3.67626	213	6.07879	2.40253	4.64103	4.78101	2.84446	7.48549	2.58737	7.36838
213.5	3.89394	213.5	9.03314	5.1392	4.62506	4.65393	2.77436	7.39942	2.47687	7.1308
214	3.73614	214	6.01592	2.27978	4.50858	4.5348	2.65354	7.16212	2.36054	6.89534
214.5	2.93421	214.5	7.02934	4.09513	4.3326	4.42342	2.52873	6.86133	2.23847	6.66189
215	3.58152	215	7.21443	3.63291	4.19915	4.31947	2.3907	6.58985	2.11079	6.43026
215.5	2.93665	215.5	6.92243	3.98578	4.09327	4.22251	2.29447	6.38774	1.97768	6.20019
216	2.5204	216	6.29826	3.77786	4.00998	4.13204	2.14656	6.15654	1.83939	5.97143
216.5	2.01897	216.5	6.21541	4.19644	3.92752	4.04748	1.98008	5.9076	1.69618	5.74366
217	1.78983	217	6.4365	4.64667	3.8786	3.96817	1.8048	5.6834	1.5484	5.51657
217.5	1.5104	217.5	5.82375	4.31335	3.81518	3.89345	1.70029	5.51547	1.3964	5.28985
218	2.26149	218	5.76959	3.5081	3.79501	3.8226	1.46082	5.25583	1.24059	5.06318
218.5	0.17922	218.5	3.79177	3.61255	3.79553	3.75491	1.25279	5.04832	1.08138	4.83629
219	1.2624	219	4.51362	3.25122	3.78859	3.68969	0.9941	4.78268	0.91924	4.60892
219.5	-0.27115	219.5	3.86572	4.13687	3.80214	3.62624	0.80151	4.60364	0.75462	4.38086
220	-0.18741	220	4.1059	4.29331	3.64924	3.56394	0.62074	4.26998	0.58799	4.15193
220.5	0.2548	220.5	3.81192	3.55712	3.66739	3.50218	0.41902	4.08641	0.41982	3.922
221	-0.14158	221	3.79278	3.93436	3.57212	3.44043	0.25738	3.8295	0.25057	3.691
221.5	0.30597	221.5	2.75356	2.44759	3.48809	3.37822	0.04984	3.53793	0.08069	3.45891
222	-0.03668	222	3.6603	3.69698	3.47295	3.31515	-0.20192	3.27103	-0.08941	3.22574
222.5	-0.23062	222.5	4.30582	4.53644	3.37544	3.25089	-0.37437	3.00106	-0.25933	2.99156
223	-0.76038	223	2.07965	2.84003	3.29419	3.18519	-0.53636	2.75783	-0.42871	2.75648
223.5	-0.86358	223.5	3.71889	4.58247	3.18318	3.11787	-0.66126	2.52192	-0.59723	2.52064
224	-2.39603	224	2.08816	4.48419	3.08706	3.04882	-0.83894	2.24812	-0.76461	2.28421
224.5	-1.05773	224.5	1.68029	2.73802	3.01962	2.97801	-1.0343	1.98532	-0.93062	2.04739
225	-2.06462	225	2.56117	4.62579	2.94635	2.90545	-1.13887	1.80748	-1.09506	1.81039
225.5	-1.13852	225.5	1.60276	2.74128	2.88538	2.83122	-1.30142	1.58396	-1.2578	1.57342
226	-0.62531	226	0.69151	1.31681	2.80695	2.75541	-1.40763	1.39932	-1.41872	1.33669
226.5	-1.3067	226.5	1.42672	2.73342	2.70144	2.67818	-1.51158	1.18986	-1.57776	1.10041
227	-1.1069	227	0.60657	1.71347	2.6217	2.59969	-1.6498	0.97189	-1.7349	0.86478
227.5	-1.60691	227.5	-0.07486	1.53205	2.5678	2.52012	-1.80029	0.76751	-1.89014	0.62998
228	-3.35737	228	0.24997	3.60734	2.56931	2.43967	-1.99032	0.57899	-2.0435	0.39617
228.5	-1.79089	228.5	-0.45085	1.34004	2.48045	2.3585	-2.14182	0.33863	-2.19503	0.16347
229	-2.03063	229	0.1346	2.16523	2.37549	2.27679	-2.29753	0.07796	-2.34479	-0.068
229.5	-1.33282	229.5	0.53859	1.87141	2.31965	2.19468	-2.43316	-0.11351	-2.49282	-0.29814
230	-2.9316	230	-1.02112	1.91048	2.17881	2.11229	-2.5644	-0.38558	-2.63918	-0.5269
230.5	-2.6224	230.5	-0.80046	1.82193	2.0255	2.0297	-2.65368	-0.62818	-2.78391	-0.7542
231	-2.4351	231	-0.65426	1.78083	1.96911	1.94698	-2.76426	-0.79515	-2.92699	-0.98002
231.5	-2.80139	231.5	-1.07435	1.72704	1.79633	1.86413	-2.8825	-1.08617	-3.06843	-1.20429
232	-2.92639	232	-0.75023	2.17616	1.72067	1.78115	-3.05443	-1.33376	-3.20813	-1.42698
232.5	-2.78619	232.5	-1.13075	1.65544	1.68633	1.69798	-3.25024	-1.56391	-3.346	-1.64802
233	-3.20074	233	-1.6371	1.56364	1.59899	1.61454	-3.4011	-1.80211	-3.48187	-1.86733
233.5	-3.90383	233.5	-1.31686	2.58697	1.59665	1.53071	-3.59321	-1.99655	-3.6155	-2.0848
234	-4.44471	234	-1.95934	2.48537	1.57081	1.44636	-3.75113	-2.18033	-3.74662	-2.30026
234.5	-3.82409	234.5	-2.34879	1.4753	1.41877	1.36135	-3.83342	-2.41465	-3.87486	-2.5135
235	-4.12342	235	-2.21084	1.91258	1.36392	1.27552	-3.9629	-2.59898	-3.99979	-2.72427
235.5	-4.15121	235.5	-2.70722	1.44399	1.28075	1.18871	-4.11016	-2.82942	-4.12094	-2.93223
236	-4.14443	236	-3.08287	1.06156	1.20431	1.10077	-4.29476	-3.09045	-4.23774	-3.13697
236.5	-4.62815	236.5	-3.9768	0.65135	1.15925	1.01155	-4.41971	-3.26046	-4.34957	-3.33801
237	-3.82219	237	-2.494	1.32819	1.07976	0.92096	-4.56783	-3.48806	-4.45575	-3.53479
237.5	-5.02061	237.5	-4.71415	0.30646	1.00947	0.82888	-4.7056	-3.69614	-4.55555	-3.72667
238	-5.43669	238	-4.58714	0.84955	0.92844	0.73528	-4.80982	-3.88138	-4.6482	-3.91292
238.5	-5.52071	238.5	-5.06231	0.4584	0.84107	0.64014	-4.93345	-4.09239	-4.73288	-4.09273
239	-5.07812	239	-4.52819	0.54993	0.74288	0.54349	-5.02589	-4.28301	-4.80872	-4.26523
239.5	-5.90962	239.5	-4.25451	1.65511	0.62842	0.44542	-5.11875	-4.49033	-4.87488	-4.42947
240	-5.55501	240	-4.66917	0.88584	0.49103	0.34605	-5.17313	-4.6821	-4.93047	-4.58442
240.5	-5.41448	240.5	-5.6081	-0.19362	0.335	0.24557	-5.20721	-4.87221	-4.97461	-4.72904
241	-5.02796	241	-5.05924	-0.03128	0.21605	0.14423	-5.24174	-5.02569	-5.00643	-4.86221
241.5	-5.71217	241.5	-5.62617	0.086	0.09523	0.04231	-5.26385	-5.16862	-5.0251	-4.98279
242	-5.94787	242	-5.98725	-0.03938	-0.05345	-0.05983	-5.27241	-5.32585	-5.02981	-5.08964
242.5	-6.05537	242.5	-5.27139	0.78398	-0.17331	-0.16182	-5.28684	-5.46015	-5.01978	-5.1816
243	-6.32522	243	-6.49057	-0.16535	-0.26422	-0.2632	-5.31106	-5.57528	-4.99432	-5.25752
243.5	-5.87953	243.5	-5.85605	0.02348	-0.39183	-0.36352	-5.3189	-5.71074	-4.95278	-5.3163
244	-5.40684	244	-5.70558	-0.29874	-0.46081	-0.46226	-5.29733	-5.75814	-4.89458	-5.35684
244.5	-6.01718	244.5	-6.0253	-0.00812	-0.53141	-0.55888	-5.26286	-5.79426	-4.81926	-5.37814
245	-5.09718	245	-5.89641	-0.79923	-0.63693	-0.65283	-5.16789	-5.80482	-4.7264	-5.37923
245.5	-5.52214	245.5	-6.81997	-1.29783	-0.74202	-0.74353	-5.0562	-5.79822	-4.61572	-5.35925
246	-5.26335	246	-6.11104	-0.84769	-0.88977	-0.8304	-4.93579	-5.82555	-4.48701	-5.31741
246.5	-5.29668	246.5	-6.71207	-1.41539	-0.97493	-0.91285	-4.78766	-5.76259	-4.34019	-5.25305
247	-4.68748	247	-6.1859	-1.49842	-1.04453	-0.9903	-4.63036	-5.67489	-4.17529	-5.16559
247.5	-4.67607	247.5	-5.78409	-1.10802	-1.12296	-1.06218	-4.4554	-5.57836	-3.99243	-5.05461
248	-4.36508	248	-6.63808	-2.273	-1.16974	-1.12792	-4.25866	-5.42839	-3.79186	-4.91978
248.5	-4.50539	248.5	-6.44032	-1.93493	-1.25862	-1.187	-4.01234	-5.27096	-3.57394	-4.76094
249	-5.23359	249	-6.85495	-1.62136	-1.34801	-1.23889	-3.77374	-5.12176	-3.33915	-4.57804
249.5	-4.01823	249.5	-5.88047	-1.86224	-1.42141	-1.28311	-3.46691	-4.88832	-3.08806	-4.37117
250	-4.48119	250	-5.89922	-1.41803	-1.5161	-1.31922	-3.16085	-4.67695	-2.82135	-4.14057
250.5	-4.57495	250.5	-5.49027	-0.91532	-1.53611	-1.34681	-2.87037	-4.40648	-2.53982	-3.88663
251	-3.14654	251	-5.32625	-2.17971	-1.57213	-1.36549	-2.56083	-4.13296	-2.24435	-3.60984
251.5	-2.28599	251.5	-4.36325	-2.07726	-1.583	-1.37494	-2.2499	-3.8329	-1.9359	-3.31084
252	-2.89915	252	-4.93775	-2.0386	-1.60336	-1.37487	-1.9073	-3.51066	-1.61555	-2.99042
252.5	-1.85196	252.5	-3.09505	-1.24309	-1.61346	-1.36504	-1.54906	-3.16252	-1.28442	-2.64946
253	-1.48192	253	-3.41559	-1.93367	-1.60651	-1.34526	-1.17424	-2.78075	-0.94372	-2.28898
253.5	-0.65402	253.5	-2.64607	-1.99205	-1.53875	-1.31537	-0.80893	-2.34767	-0.59471	-1.91008
254	-0.79357	254	-1.87698	-1.08341	-1.5433	-1.2753	-0.42217	-1.96547	-0.23871	-1.514
254.5	0.21016	254.5	-2.05136	-2.26152	-1.44772	-1.22498	-0.04749	-1.49521	0.12293	-1.10205
255	-0.09046	255	-1.54133	-1.45087	-1.35805	-1.16443	0.33448	-1.02357	0.4888	-0.67563
255.5	1.3456	255.5	-0.65456	-2.00016	-1.3352	-1.0937	0.80577	-0.52943	0.85749	-0.23621
256	1.77199	256	-0.5719	-2.34389	-1.20853	-1.0129	1.19755	-0.01098	1.22756	0.21466
256.5	1.85519	256.5	1.05621	-0.79898	-1.13312	-0.92221	1.62823	0.49511	1.59757	0.67536
257	1.72134	257	0.81276	-0.90858	-1.06012	-0.82182	2.05779	0.99766	1.96608	1.14426
257.5	2.6759	257.5	1.605	-1.0709	-0.91815	-0.71201	2.47797	1.55983	2.33166	1.61965
258	3.04303	258	1.23607	-1.80696	-0.81245	-0.5931	2.8719	2.05945	2.6929	2.0998
258.5	3.69261	258.5	2.59249	-1.10012	-0.64669	-0.46547	3.29714	2.65045	3.04844	2.58297
259	4.07381	259	2.8322	-1.24161	-0.5232	-0.32953	3.67694	3.15374	3.39692	3.06739
259.5	4.44532	259.5	4.64096	0.19564	-0.33837	-0.18575	4.02514	3.68677	3.73706	3.55131
260	4.99286	260	3.77092	-1.22194	-0.17453	-0.03467	4.36857	4.19405	4.06762	4.03296
260.5	5.00196	260.5	5.11852	0.11656	-0.03956	0.12316	4.73627	4.69671	4.38743	4.5106
261	5.04374	261	5.35055	0.30681	0.15652	0.28713	5.06954	5.22606	4.69539	4.98252
261.5	6.5488	261.5	5.49862	-1.05018	0.34038	0.45659	5.40105	5.74143	4.99045	5.44703
262	5.77612	262	7.0808	1.30468	0.50704	0.63084	5.69015	6.19719	5.27168	5.90252
262.5	6.28594	262.5	6.7531	0.46716	0.76864	0.80918	5.94133	6.70996	5.5382	6.34738
263	6.16389	263	7.07347	0.90958	0.95603	0.99086	6.17908	7.13511	5.78926	6.78012
263.5	7.35816	263.5	8.72788	1.36972	1.16295	1.17511	6.44481	7.60775	6.02417	7.19928
264	7.56204	264	8.12725	0.56521	1.34129	1.36116	6.69442	8.03571	6.24235	7.60351
264.5	7.73195	264.5	9.83732	2.10537	1.58258	1.54822	6.88643	8.46901	6.44332	7.99153
265	7.64296	265	9.48705	1.84409	1.77932	1.73549	7.05382	8.83313	6.6267	8.36219
265.5	7.22324	265.5	9.91024	2.687	2.00879	1.92218	7.19708	9.20587	6.79222	8.7144
266	7.93177	266	10.0359	2.10413	2.16651	2.10754	7.36357	9.53008	6.93969	9.04723
266.5	8.39874	266.5	10.6895	2.29076	2.37663	2.29078	7.48686	9.8635	7.06904	9.35983
267	8.54205	267	11.1826	2.64055	2.57588	2.4712	7.59698	10.1729	7.18029	9.65148
267.5	8.19734	267.5	11.3428	3.14546	2.76324	2.64808	7.70021	10.4634	7.27354	9.92162
268	8.57294	268	10.7394	2.16646	2.99718	2.82076	7.71	10.7072	7.349	10.1698
268.5	8.05145	268.5	12.2475	4.19605	3.11546	2.98864	7.77137	10.8868	7.40696	10.3956
269	7.79914	269	11.6849	3.88576	3.29135	3.15114	7.82045	11.1118	7.44778	10.5989
269.5	8.36445	269.5	12.6288	4.26435	3.4784	3.30774	7.83894	11.3173	7.47192	10.7797
270	8.91628	270	12.3039	3.38762	3.65061	3.45799	7.81566	11.4663	7.47987	10.9379
270.5	7.84324	270.5	12.0687	4.22546	3.81994	3.60149	7.78202	11.602	7.47222	11.0737
271	7.8772	271	11.6954	3.8182	3.92903	3.73789	7.74373	11.6728	7.4496	11.1875
271.5	7.6555	271.5	12.1507	4.4952	4.09179	3.86692	7.66762	11.7594	7.41268	11.2796
272	8.60745	272	12.7462	4.13875	4.18883	3.98836	7.6201	11.8089	7.36218	11.3505
272.5	8.07518	272.5	12.1063	4.03112	4.30298	4.10205	7.54921	11.8522	7.29885	11.4009
273	7.75486	273	12.8525	5.09764	4.42971	4.20789	7.42926	11.859	7.22347	11.4314
273.5	7.62449	273.5	12.6154	4.99091	4.53967	4.30583	7.30921	11.8489	7.13683	11.4427
274	6.79369	274	11.5919	4.79821	4.587	4.39587	7.22691	11.8139	7.03975	11.4356
274.5	7.31023	274.5	11.5719	4.26167	4.70536	4.47806	7.08189	11.7873	6.93302	11.4111
275	7.51297	275	12.3775	4.86453	4.73353	4.5525	6.95336	11.6869	6.81747	11.37
275.5	6.6263	275.5	12.2122	5.5859	4.78735	4.6193	6.83679	11.6241	6.6939	11.3132
276	6.77616	276	12.4509	5.67474	4.80251	4.67863	6.6926	11.4951	6.56311	11.2417
276.5	6.72093	276.5	11.5194	4.79847	4.86351	4.73066	6.49994	11.3635	6.42586	11.1565
277	6.77458	277	11.6074	4.83282	4.8895	4.77561	6.34161	11.2311	6.2829	11.0585
277.5	5.74026	277.5	11.6533	5.91304	4.92218	4.81369	6.17506	11.0972	6.13498	10.9487
278	6.03539	278	11.1483	5.11291	4.95262	4.84513	6.0237	10.9763	5.9828	10.8279
278.5	6.15933	278.5	11.1173	4.95797	4.96512	4.87017	5.81446	10.7796	5.82701	10.6972
279	5.40015	279	10.859	5.45885	4.98933	4.88904	5.62486	10.6142	5.66827	10.5573
279.5	5.54078	279.5	10.9304	5.38962	4.98498	4.90199	5.44406	10.429	5.50717	10.4092
280	6.13987	280	10.4687	4.32883	4.98664	4.90924	5.25797	10.2446	5.3443	10.2535
280.5	4.94732	280.5	10.0728	5.12548	4.99611	4.91104	5.09706	10.0932	5.18017	10.0912
281	4.8383	281	9.73839	4.90009	5.02801	4.90761	4.91258	9.94059	5.0153	9.9229
281.5	4.88476	281.5	10.1161	5.23134	5.00965	4.89916	4.71497	9.72462	4.85014	9.7493
282	4.75971	282	9.40308	4.64337	4.96053	4.88591	4.56031	9.52084	4.68513	9.57104
282.5	4.09982	282.5	9.01236	4.91254	4.91675	4.86806	4.3767	9.29345	4.52066	9.38872
283	3.88507	283	8.76034	4.87527	4.90142	4.84583	4.21495	9.11637	4.35709	9.20291
283.5	3.71339	283.5	8.34868	4.63529	4.88128	4.81939	4.0378	8.91908	4.19474	9.01414
284	3.87158	284	9.12775	5.25617	4.82804	4.78896	3.88218	8.71022	4.03392	8.82288
284.5	3.37645	284.5	7.82773	4.45128	4.77992	4.75473	3.7315	8.51142	3.87488	8.62961
285	3.33502	285	7.9714	4.63638	4.72892	4.71689	3.56994	8.29886	3.71787	8.43476
285.5	3.23507	285.5	8.22387	4.9888	4.66267	4.67563	3.43294	8.09562	3.56308	8.23872
286	2.97212	286	8.00462	5.0325	4.60022	4.63117	3.28731	7.88753	3.4107	8.04187
286.5	2.77083	286.5	7.80576	5.03493	4.57492	4.58369	3.11425	7.68917	3.26088	7.84458
287	2.69823	287	7.75737	5.05914	4.51435	4.53342	2.97092	7.48528	3.11375	7.64717
287.5	2.57285	287.5	6.97826	4.40541	4.46589	4.48056	2.83892	7.30481	2.9694	7.44996
288	2.75989	288	7.11781	4.35792	4.41539	4.42532	2.68252	7.09791	2.82792	7.25324
288.5	2.18589	288.5	6.76611	4.58022	4.36145	4.36792	2.53808	6.89953	2.68937	7.05729
289	2.67707	289	7.09237	4.4153	4.27847	4.30859	2.43302	6.7115	2.55378	6.86237
289.5	2.34595	289.5	6.67526	4.32931	4.22527	4.24753	2.29405	6.51932	2.42116	6.6687
290	1.84957	290	6.43169	4.58212	4.18228	4.18496	2.1565	6.33878	2.29153	6.47649
290.5	2.26846	290.5	6.17837	3.90991	4.09891	4.1211	2.02756	6.12647	2.16486	6.28595
291	2.12039	291	5.80323	3.68284	4.05306	4.05612	1.91096	5.96402	2.04111	6.09723
291.5	1.97522	291.5	5.77798	3.80276	3.99622	3.99024	1.80506	5.80128	1.92025	5.91049
292	1.89987	292	5.72811	3.82824	3.92744	3.92361	1.68723	5.61467	1.80223	5.72583
292.5	1.8134	292.5	5.50974	3.69634	3.82844	3.8564	1.59363	5.42207	1.68696	5.54336
293	1.36421	293	4.97552	3.61131	3.74821	3.78874	1.48721	5.23542	1.57439	5.36314
293.5	1.53824	293.5	5.2267	3.68846	3.66126	3.72077	1.37574	5.037	1.46445	5.18521
294	0.97473	294	4.94366	3.96893	3.59754	3.65257	1.26635	4.8639	1.35704	5.00961
294.5	1.1488	294.5	4.44366	3.29486	3.53671	3.58423	1.14235	4.67906	1.25209	4.83632
295	1.4733	295	4.31145	2.83815	3.47343	3.5158	1.03596	4.50939	1.14954	4.66534
295.5	0.41078	295.5	3.95583	3.54505	3.39444	3.44732	0.93023	4.32467	1.0493	4.49663
296	0.27463	296	3.83524	3.56061	3.32084	3.37882	0.82874	4.14958	0.95132	4.33014
296.5	0.64804	296.5	3.82012	3.17208	3.24651	3.31029	0.73867	3.98519	0.85554	4.16583
297	0.46133	297	3.76632	3.30499	3.15932	3.24173	0.6383	3.79762	0.76192	4.00365
297.5	0.68756	297.5	3.90283	3.21527	3.09864	3.17313	0.53296	3.63161	0.67042	3.84355
298	0.28941	298	3.55877	3.26936	3.02761	3.10447	0.44758	3.4752	0.58103	3.6855
298.5	0.63206	298.5	3.18955	2.55749	2.95044	3.03572	0.36834	3.31877	0.49374	3.52946
299	0.11048	299	3.13963	3.02915	2.88078	2.96688	0.27738	3.15817	0.40857	3.37545
299.5	-0.08867	299.5	2.79674	2.88541	2.80767	2.89795	0.19448	3.00216	0.32553	3.22348
300	-0.16185	300	2.65069	2.81254	2.73626	2.82895	0.10943	2.84569	0.24467	3.07362
300.5	-0.34013	300.5	2.49702	2.83715	2.64703	2.7599	0.04276	2.68979	0.16604	2.92594
301	-0.47382	301	2.52421	2.99803	2.59065	2.69088	-0.01376	2.57689	0.0897	2.78058
301.5	0.03389	301.5	2.47454	2.44065	2.53737	2.62197	-0.0958	2.44157	0.01572	2.63769
302	-0.19128	302	2.298	2.48928	2.48384	2.55329	-0.16087	2.32297	-0.0558	2.49749
302.5	-0.40224	302.5	2.32173	2.72397	2.41101	2.485	-0.22349	2.18752	-0.1248	2.3602
303	-0.24086	303	1.48922	1.73008	2.34077	2.41727	-0.28051	2.06026	-0.19117	2.22611
303.5	-0.51302	303.5	1.65293	2.16595	2.2677	2.35033	-0.32944	1.93826	-0.25482	2.09551
304	-0.15923	304	1.86774	2.02697	2.19842	2.28442	-0.40452	1.7939	-0.31567	1.96875
304.5	-0.08133	304.5	1.81748	1.89881	2.13027	2.2198	-0.46382	1.66645	-0.37364	1.84616
305	-0.46048	305	1.49459	1.95507	2.0888	2.15675	-0.54284	1.54595	-0.42865	1.7281
305.5	-0.70823	305.5	1.0753	1.78353	2.02359	2.09559	-0.59594	1.42765	-0.48065	1.61494
306	-0.58804	306	1.31504	1.90308	1.96747	2.03661	-0.62323	1.34423	-0.5296	1.50701
306.5	-0.69214	306.5	1.0461	1.73824	1.91774	1.98011	-0.65858	1.25916	-0.57546	1.40465
307	-0.26425	307	1.62113	1.88538	1.85985	1.92638	-0.69362	1.16624	-0.61823	1.30815
307.5	-0.57757	307.5	0.92858	1.50614	1.79646	1.87568	-0.73201	1.06445	-0.65793	1.21775
308	-1.21593	308	0.99081	2.20674	1.7367	1.82824	-0.77327	0.96343	-0.6946	1.13364
308.5	-1.29088	308.5	0.44905	1.73992	1.68912	1.78424	-0.81798	0.87115	-0.72829	1.05594
309	-0.77759	309	0.63843	1.41602	1.62292	1.7438	-0.84012	0.7828	-0.7591	0.9847
309.5	-0.76178	309.5	0.71637	1.47816	1.6185	1.707	-0.87067	0.74783	-0.78713	0.91987
310	-1.18961	310	0.29379	1.4834	1.57897	1.67383	-0.87712	0.70185	-0.81252	0.86131
310.5	-1.19288	310.5	0.37267	1.56555	1.55394	1.64419	-0.9025	0.65144	-0.83542	0.80878
311	-1.34362	311	0.17706	1.52068	1.52715	1.61791	-0.94449	0.58266	-0.856	0.76191
311.5	-1.21703	311.5	0.18206	1.39909	1.50084	1.59472	-0.9748	0.52604	-0.87445	0.72026
312	-0.77089	312	0.71132	1.48221	1.46793	1.57426	-0.98182	0.48612	-0.89099	0.68327
312.5	-1.04559	312.5	0.52381	1.5694	1.44213	1.55607	-1.01721	0.42491	-0.90583	0.65024
313	-1.21599	313	0.174	1.38999	1.40993	1.53961	-1.02378	0.38615	-0.91918	0.62043
313.5	-1.43358	313.5	-0.0205	1.41308	1.37007	1.52425	-1.0345	0.33557	-0.9313	0.59295
314	-0.99759	314	-0.05092	0.94668	1.35205	1.50928	-1.05888	0.29317	-0.9424	0.56688
314.5	-1.30912	314.5	-0.00915	1.29997	1.29803	1.49391	-1.04197	0.25606	-0.95271	0.54119
315	-0.95569	315	0.11314	1.06884	1.28383	1.4773	-1.0679	0.21593	-0.96248	0.51482
315.5	-1.0047	315.5	0.61497	1.61967	1.2585	1.45856	-1.05491	0.20358	-0.97191	0.48665
316	-0.67422	316	0.50338	1.17759	1.2348	1.43678	-1.02839	0.20641	-0.98122	0.45556
316.5	-0.79372	316.5	0.60746	1.40118	1.196	1.41101	-1.04441	0.15159	-0.9906	0.42042
317	-1.13118	317	0.09808	1.22926	1.16439	1.38034	-1.00128	0.1631	-1.00024	0.3801
317.5	-1.21816	317.5	0.079	1.29716	1.17185	1.34384	-0.97363	0.19822	-1.01032	0.33352
318	-0.88366	318	0.07725	0.96091	1.13354	1.30065	-0.97217	0.16137	-1.02099	0.27966
318.5	-1.47299	318.5	-0.21513	1.25786	1.08901	1.24995	-1.04023	0.04878	-1.0324	0.21755
319	-0.85628	319	0.07713	0.93341	1.01933	1.19101	-0.98645	0.03288	-1.04468	0.14633
319.5	-0.53215	319.5	0.35661	0.88876	0.95929	1.12317	-0.85854	0.10076	-1.05795	0.06522
320	-1.18718	320	-0.13147	1.05571	1.05571	1.04591	-1.18718	-0.13147	-1.07232	-0.02641
