# Supplementary material for: 5′-(CGA)n sequence-assisted pH-controlled assembly of supramolecular DNA nanostructure
Source: R Soc Open Sci. 2018 Aug 1;5(8):180123. doi: 10.1098/rsos.180123 (PMC6124056; doi:10.1098/rsos.180123)
Supplement: Electronic Supplementary Information for 5'-(CGA)n sequence-assisted pH controlled assembly of supramolecular DNA nanostructure [file rsos180123supp2.zip › raw data files-DATASETS-xls/UV-tm-DATA.xls]

## Sheet: Sheet1
4	0.878	7	0.8744	0.75185	0.7896	0.90634	0.8805	0.94718
5	0.879	8	0.8765	0.75365	0.7911	0.90806	0.881	0.94772
6	0.8788	9	0.8795	0.75623	0.7917	0.90875	0.8816	0.94836
7	0.8805	10	0.883	0.75924	0.7924	0.90955	0.8818	0.94858
8	0.881	11	0.886	0.76182	0.7932	0.91047	0.8831	0.94998
9	0.8816	12	0.8902	0.76543	0.7951	0.91265	0.8846	0.95159
10	0.8818	13	0.8932	0.76801	0.7959	0.91357	0.8847	0.9517
11	0.8831	14	0.8974	0.77163	0.7961	0.9138	0.8862	0.95331
12	0.8846	15	0.9014	0.77506	0.7979	0.91586	0.8876	0.95482
13	0.8847	16	0.9057	0.77876	0.7989	0.91701	0.8887	0.956
14	0.8862	17	0.9105	0.78289	0.7994	0.91758	0.89	0.9574
15	0.8876	18	0.9156	0.78727	0.8004	0.91873	0.8911	0.95858
16	0.8887	19	0.9206	0.79157	0.8035	0.92229	0.8924	0.95998
17	0.89	20	0.9267	0.79682	0.8061	0.92528	0.8936	0.96127
18	0.8911	21	0.9313	0.80077	0.8083	0.9278	0.8947	0.96246
19	0.8924	22	0.9375	0.8061	0.8094	0.92906	0.8957	0.96353
20	0.8936	23	0.9451	0.81264	0.8124	0.93251	0.8976	0.96558
21	0.8947	24	0.9514	0.81806	0.8153	0.93584	0.8987	0.96676
22	0.8957	25	0.959	0.82459	0.8167	0.93744	0.9004	0.96859
23	0.8976	26	0.9659	0.83052	0.8207	0.94203	0.9022	0.97052
24	0.8987	27	0.9746	0.83801	0.8229	0.94456	0.9027	0.97106
25	0.9004	28	0.9823	0.84463	0.8268	0.94904	0.9045	0.973
26	0.9022	29	0.9922	0.85314	0.8298	0.95248	0.905	0.97354
27	0.9027	30	1.001	0.86071	0.8304	0.95317	0.906	0.97461
28	0.9045	31	1.0105	0.86887	0.8351	0.95856	0.9077	0.97644
29	0.905	32	1.0197	0.87678	0.8384	0.96235	0.9084	0.97719
30	0.906	33	1.0303	0.8859	0.8389	0.96292	0.9098	0.9787
31	0.9077	34	1.0395	0.89381	0.8429	0.96752	0.911	0.97999
32	0.9084	35	1.0493	0.90224	0.8457	0.97073	0.9118	0.98085
33	0.9098	36	1.0583	0.90997	0.8465	0.97165	0.9125	0.9816
34	0.911	37	1.0666	0.91711	0.8492	0.97475	0.9121	0.98117
35	0.9118	38	1.0749	0.92425	0.8513	0.97716	0.9135	0.98268
36	0.9125	39	1.0827	0.93095	0.8522	0.97819	0.9139	0.98311
37	0.9121	40	1.0892	0.93654	0.8548	0.98118	0.9151	0.9844
38	0.9135	41	1.0947	0.94127	0.8546	0.98095	0.9149	0.98419
39	0.9139	42	1.1009	0.9466	0.8563	0.9829	0.9163	0.98569
40	0.9151	43	1.1051	0.95021	0.8567	0.98336	0.9168	0.98623
41	0.9149	44	1.1099	0.95434	0.8592	0.98623	0.9178	0.98731
42	0.9163	45	1.1134	0.95735	0.8604	0.9876	0.9182	0.98774
43	0.9168	46	1.1164	0.95993	0.8601	0.98726	0.9183	0.98784
44	0.9178	47	1.119	0.96217	0.8617	0.9891	0.9193	0.98892
45	0.9182	48	1.1219	0.96466	0.8626	0.99013	0.919	0.9886
46	0.9183	49	1.1237	0.96621	0.8634	0.99105	0.92	0.98967
47	0.9193	50	1.1266	0.9687	0.8626	0.99013	0.9206	0.99032
48	0.919	51	1.1296	0.97128	0.8645	0.99231	0.9211	0.99086
49	0.92	52	1.1312	0.97266	0.8637	0.99139	0.921	0.99075
50	0.9206	53	1.1319	0.97326	0.8652	0.99311	0.9217	0.9915
51	0.9211	54	1.1333	0.97446	0.865	0.99288	0.9216	0.99139
52	0.921	55	1.1342	0.97524	0.8654	0.99334	0.9231	0.99301
53	0.9217	56	1.1353	0.97618	0.8674	0.99564	0.923	0.9929
54	0.9216	57	1.1369	0.97756	0.8681	0.99644	0.9235	0.99344
55	0.9231	58	1.1374	0.97799	0.8683	0.99667	0.9237	0.99365
56	0.923	59	1.1387	0.97911	0.8681	0.99644	0.9237	0.99365
57	0.9235	60	1.1391	0.97945	0.8701	0.99874	0.9244	0.99441
58	0.9237	61	1.1412	0.98126	0.8698	0.99839	0.9245	0.99451
59	0.9237	62	1.1423	0.9822	0.8706	0.99931	0.9253	0.99537
60	0.9244	63	1.1442	0.98383	0.8699	0.99851	0.9262	0.99634
61	0.9245	64	1.1459	0.9853	0.8702	0.99885	0.9255	0.99559
62	0.9253	65	1.1471	0.98633	0.8694	0.99793	0.9258	0.99591
63	0.9262	66	1.149	0.98796	0.8708	0.99954	0.9261	0.99623
64	0.9255	67	1.1511	0.98977	0.8706	0.99931	0.9269	0.9971
65	0.9258	68	1.152	0.99054	0.8701	0.99874	0.9279	0.99817
66	0.9261	69	1.1532	0.99157	0.8703	0.99897	0.9272	0.99742
67	0.9269	70	1.154	0.99226	0.8712	1	0.9279	0.99817
68	0.9279	71	1.1553	0.99338	0.8696	0.99816	0.9277	0.99796
69	0.9272	72	1.1564	0.99433	0.8704	0.99908	0.9281	0.99839
70	0.9279	73	1.158	0.9957	0.8701	0.99874	0.9281	0.99839
71	0.9277	74	1.1587	0.9963	0.8706	0.99931	0.9283	0.9986
72	0.9281	75	1.1597	0.99716	0.8709	0.99966	0.9295	0.99989
73	0.9281	76	1.1598	0.99725	0.871	0.99977	0.9291	0.99946
74	0.9283	77	1.1614	0.99862	0.8695	0.99805	0.9289	0.99925
75	0.9295	78	1.1613	0.99854	0.8703	0.99897	0.9295	0.99989
76	0.9291	79	1.1622	0.99931	0.8707	0.99943	0.9292	0.99957
77	0.9289	80	1.163	1	0.8694	0.99793	0.9296	1
78	0.9295	--	--	--
79	0.9292	--	--	--
80	0.9296	--	--	--
--	--	--	--	--
--	--	--	--	--
--	--	--	--	--
--	--	--	--	--
--	--	--	--	--
--	--	--	--	--
--	--	--	--	--
--	--	--	--	--
--	--	--	--	--
--	--	--	--	--
--	--	--	--	--
--	--	--	--	--
--	--	--	--	--
--	--	--	--	--
--	--	--	--	--
--	--	--	--	--
--	--	--	--	--
--	--	--	--	--
				--
